# Supplementary material for: RNA-sequencing reveals altered skeletal muscle contraction, E3 ligases, autophagy, apoptosis, and chaperone expression in patients with critical illness myopathy
Source: Skelet Muscle. 2019 Apr 16;9:9. doi: 10.1186/s13395-019-0194-1 (PMC6466682; doi:10.1186/s13395-019-0194-1)
Supplement: Supplementary file 1 — RNA quality number (RQN). (XLSX 13 kb) [file 13395_2019_194_MOESM1_ESM.xlsx]

## Sheet: samples_5600
Sample ID	NGS ID	patient ID	Experiment	Bioreplicate Group	A260	A280	ABS 260/280	ABS 260/230	RQN
R835057	843968	Control 1	1	Control	0.3	0.16	1.85	4.04	6.8
R835058	843969	Control 2	1	Control	0.36	0.13	2.85	-5.64	6.9
R835059	843922	Control 3	1	Control	1.12	0.53	2.14	2.28	7.3
R835060	843923	Control 4	1	Control	0.63	0.28	2.26	3.09	7.4
R835061	843924	Control 5	1	Control	0.51	0.22	2.25	3.26	7.3
R835063	843926	Control 6	1	Control	0.4	0.17	2.37	3.71	8.4
R835065	843928	ICU 1	1	ICU Patients	1.36	0.66	2.06	2.42	4.4
R835066	843929	ICU 2	1	ICU Patients	1.32	0.63	2.09	2.68	5.5
R835067	843930	ICU 3	1	ICU Patients	0.96	0.45	2.12	2.31	6.6
R835069	843932	ICU 4	1	ICU Patients	0.9	0.45	2.02	2.6	6.9
R835070	843933	ICU 5	1	ICU Patients	1.01	0.44	2.3	3.47	7.1
R835071	843934	ICU 6	1	ICU Patients	0.91	0.44	2.08	3.01	6.9
R835072	843935	ICU 7	1	ICU Patients	0.38	0.15	2.44	-7.4	6.2
R787835	787835	Patient 1	2	Left Leg (loaded)	4.231	2.353	1.8	0.31	6.2
R787836	787836	Patient 2	2	Left Leg (loaded)	3.465	1.974	1.8	0.21	5.2
R787837	787837	Patient 3	2	Left Leg (loaded)	4.637	2.56	1.8	0.27	6.8
R787838	787838	Patient 4	2	Left Leg (loaded)	4.816	2.72	1.8	0.29	5.2
R787839	787839	Patient 5	2	Left Leg (loaded)	0.989	0.507	2	0.11	7
R787841	787841	Patient 6	2	Left Leg (loaded)	5.015	2.624	1.9	0.32	6.4
R787842	787842	Patient 1	2	Right Leg (non-loaded)	6.015	3.182	1.9	0.35	6.9
R787843	787843	Patient 2	2	Right Leg (non-loaded)	2.452	1.39	1.8	0.15	6.6
R787844	787844	Patient 3	2	Right Leg (non-loaded)	4.488	2.402	1.9	0.29	5.6
R787845	787845	Patient 4	2	Right Leg (non-loaded)	1.519	0.816	1.9	0.09	4.2
R787846	787846	Patient 5	2	Right Leg (non-loaded)	0.961	0.582	1.7	0.1	6.7
R787848	787848	Patient 6	2	Right Leg (non-loaded)	4.571	2.413	1.9	0.31	6.3
