# Supplementary material for: RNA-sequencing reveals altered skeletal muscle contraction, E3 ligases, autophagy, apoptosis, and chaperone expression in patients with critical illness myopathy
Source: Skelet Muscle. 2019 Apr 16;9:9. doi: 10.1186/s13395-019-0194-1 (PMC6466682; doi:10.1186/s13395-019-0194-1)
Supplement: Supplementary file 2 — 6257genes_withFDR. (TXT 284 kb) [file 13395_2019_194_MOESM2_ESM.txt]

Column ID	p-value(ICU Patients vs. Control)	MeanRatio(ICU Patients vs. Control)	FoldChange(ICU Patients vs. Control)	FDR
ADAP1	0.0499172	2.73476	2.73476	0.107345667
DPT	0.0498962	0.580005	-1.72412	0.107335056
ADAMTS4	0.0498982	2.16765	2.16765	0.107335056
BC038455	0.0498984	2.39586	2.39586	0.107335056
INHBB	0.0498998	4.98933	4.98933	0.107335056
FAM174A	0.0498342	1.5667	1.5667	0.107264596
LRRC49	0.0498128	0.665243	-1.50321	0.107241684
BRIP1	0.0497994	1.86667	1.86667	0.107232269
LINC00641	0.0497234	1.55115	1.55115	0.107089379
FLJ31813	0.0497005	2.09808	2.09808	0.107059048
PDCD4-AS1	0.0496599	1.95863	1.95863	0.106992761
TMEM187	0.0496341	1.53702	1.53702	0.106950555
FAM222B	0.0495609	1.7999	1.7999	0.106806189
CCDC86	0.0495408	1.77881	1.77881	0.106776235
ZNF503-AS2	0.0494816	1.55356	1.55356	0.106688072
FCGR2B	0.049488	2.98592	2.98592	0.106688072
C9orf89	0.0494372	1.59763	1.59763	0.106606314
Metazoa_SRP_43	0.0493664	3.56337	3.56337	0.106480307
PPIAL4G	0.0492317	3.49094	3.49094	0.10620307
SNORA52	0.0492152	3.24313	3.24313	0.106183581
RNASE1	0.0491758	2.02353	2.02353	0.106135663
PTCRA	0.0491256	2.76604	2.76604	0.106040606
LINC00338	0.0490756	1.50855	1.50855	0.105959241
ULK4	0.0490688	2.43902	2.43902	0.105957844
FAM96B	0.0490564	1.81202	1.81202	0.105944352
CMSS1	0.049012	6.3319	6.3319	0.10586174
CFH	0.048986	1.70293	1.70293	0.105818854
C11orf49	0.0489298	1.51015	1.51015	0.105723976
PELI2	0.0489225	0.648355	-1.54236	0.105721467
KY	0.0489006	0.47822	-2.09109	0.105704262
FAM81A	0.0489074	0.455988	-2.19304	0.105704262
ENTHD2	0.0489084	2.2279	2.2279	0.105704262
ELMO3	0.0488516	1.65577	1.65577	0.105634531
AX748308	0.0488228	2.102	2.102	0.105585513
ARHGEF19	0.0488039	2.23312	2.23312	0.105557895
MI0022590	0.0487957	4.21022	4.21022	0.105553417
CORO1A	0.0487675	2.10237	2.10237	0.105518924
BC077729	0.0486418	3.77589	3.77589	0.105260171
CNFN	0.0485425	5.08099	5.08099	0.105058488
LINC00619	0.0485333	0.273571	-3.65535	0.10505178
RSPH9	0.0484826	5.53573	5.53573	0.104968425
CDR2L	0.0484325	0.542267	-1.84411	0.104886328
MI0000065	0.0484125	1.91559	1.91559	0.104856202
BC040563	0.0483793	2.09077	2.09077	0.104805706
ANXA4	0.0483002	1.69729	1.69729	0.104691975
PROCA1	0.0482797	1.85476	1.85476	0.104660714
GABRB2	0.0482691	0.455031	-2.19765	0.104650909
SHANK2-AS3	0.0482556	1.71588	1.71588	0.104634813
LRP1B	0.0482414	0.436766	-2.28955	0.104629773
PHC2	0.0482198	3.48269	3.48269	0.104596697
PRH1-PRR4	0.0481443	0.641274	-1.5594	0.10445924
FFAR2	0.0480264	2.37832	2.37832	0.104282264
C3	0.0479368	2.00764	2.00764	0.104140234
CES4A	0.0478784	12.5535	12.5535	0.104026486
AK126539	0.047856	4.72961	4.72961	0.104017187
SERPINF2	0.0477861	4.57283	4.57283	0.103891482
C1QB	0.0475976	5.42037	5.42037	0.103520873
LOC151121	0.0475525	0.14631	-6.83478	0.103435847
LOC100507577	0.0475033	1.71835	1.71835	0.103342751
BC038778	0.0475037	2.71035	2.71035	0.103342751
HS1BP3	0.047462	1.57285	1.57285	0.103291179
SLC9A5	0.0474223	1.58845	1.58845	0.103217825
SCFD2	0.0472291	1.54638	1.54638	0.102862316
FAM83E	0.047186	2.65218	2.65218	0.102781445
SLC45A1	0.0471529	0.594748	-1.68138	0.102722339
NLRP3	0.0470724	1.88326	1.88326	0.102572922
FBXW4P1	0.0470622	3.03738	3.03738	0.102563673
LOC728743	0.0470366	2.08656	2.08656	0.102541127
LMAN2	0.04704	1.91118	1.91118	0.102541127
ASAP3	0.0470443	1.68374	1.68374	0.102541127
NFKBID	0.046986	2.24254	2.24254	0.102462442
CMBL	0.0468418	0.487533	-2.05114	0.102186805
PCK2	0.0467859	1.84524	1.84524	0.102077788
SMAP1	0.0467511	1.64349	1.64349	0.102027714
MRM1	0.0467097	2.2866	2.2866	0.101963207
BX248273	0.0465696	3.32008	3.32008	0.10168316
RPL23AP32	0.0465223	1.68747	1.68747	0.101643004
ASUN	0.0465276	1.50056	1.50056	0.101643004
ACRBP	0.0464399	2.80961	2.80961	0.10149004
PTPN1	0.0464237	1.55038	1.55038	0.101479316
BC052775	0.0464291	1.61017	1.61017	0.101479316
RPL23AP64	0.0463796	3.82713	3.82713	0.101409737
ARHGAP5-AS1	0.0463231	1.65926	1.65926	0.101299061
MI0017878	0.0462546	1.80007	1.80007	0.101180867
TOB2	0.0462298	0.613259	-1.63063	0.101146409
U6_122	0.046212	3.50934	3.50934	0.101120312
MATK	0.0462005	3.97495	3.97495	0.101107995
FLJ41484	0.0461869	8.12699	8.12699	0.101091078
CEP97	0.0461609	0.641605	-1.55859	0.101047014
KIAA0930	0.0460946	1.60909	1.60909	0.100927541
ALDH3A1	0.0460123	16.3642	16.3642	0.100785782
ADPRHL1	0.0459718	1.85624	1.85624	0.100735509
TMEM115	0.0459197	1.53333	1.53333	0.10063415
BC046476	0.0458865	2.04456	2.04456	0.100598301
ITGA10	0.0458955	8.35978	8.35978	0.100598301
KLF9	0.0458975	0.656366	-1.52354	0.100598301
PDE6B	0.0458339	1.61155	1.61155	0.100498809
ZSWIM6	0.0458346	1.54109	1.54109	0.100498809
LINC00939	0.0457734	1.71122	1.71122	0.100402971
HCST	0.0456269	2.24268	2.24268	0.100132642
FIGNL1	0.0456205	2.05639	2.05639	0.100131357
CMTM7	0.0456001	10.8411	10.8411	0.10009934
C7orf26	0.0455605	1.51178	1.51178	0.100050672
IFI16	0.0455229	2.19801	2.19801	0.099993605
TRMT11	0.0454381	1.54735	1.54735	0.099832804
IRF7	0.0454273	5.31007	5.31007	0.099821811
LINC00085	0.0454146	1.63751	1.63751	0.099806639
BICC1	0.0453731	0.552457	-1.8101	0.099740893
SUSD4	0.0453576	7.93501	7.93501	0.099732282
GRAMD1C	0.0453457	0.521035	-1.91926	0.099718848
C14orf79	0.0452765	2.48816	2.48816	0.099608824
NEIL1	0.0452784	1.5294	1.5294	0.099608824
OVGP1	0.0452249	1.85813	1.85813	0.099529457
WBSCR27	0.045189	3.48284	3.48284	0.099501239
PCSK6	0.0451986	2.56278	2.56278	0.099501239
HFE	0.0452035	0.621919	-1.60793	0.099501239
SELPLG	0.0452063	1.80166	1.80166	0.099501239
AF085995	0.0451316	1.65324	1.65324	0.09946372
AK130294	0.0451546	0.657491	-1.52093	0.09946372
DNAJB4	0.0450845	0.352203	-2.83927	0.099398307
DIO3AS	0.0450597	1.54894	1.54894	0.09935635
SNHG4	0.0449446	2.25706	2.25706	0.099190489
LRRC37A	0.0449527	2.87125	2.87125	0.099190489
PXN-AS1	0.0449621	1.60404	1.60404	0.099190489
EPGN	0.0449647	2.00035	2.00035	0.099190489
BC042825	0.0449672	1.8065	1.8065	0.099190489
LOC388152	0.0447877	1.75429	1.75429	0.098908564
MAP3K12	0.0447148	1.67761	1.67761	0.098772905
PNMA1	0.0446874	2.40752	2.40752	0.098746031
C9orf9	0.0446927	1.85492	1.85492	0.098746031
ACSL4	0.0446969	2.68239	2.68239	0.098746031
NAALAD2	0.0446508	0.613249	-1.63066	0.098694831
CCRL2	0.0446348	2.06234	2.06234	0.09868473
AK296947	0.0446405	3.14034	3.14034	0.09868473
MRPS23	0.0446214	1.81995	1.81995	0.098667839
CORO1B	0.0446073	1.52692	1.52692	0.098661998
SLMO2	0.0445638	1.69567	1.69567	0.098578446
TRNA_Pseudo_59	0.0445124	5.92454	5.92454	0.098490048
BC047600	0.0444817	7.0069	7.0069	0.098479468
PCDHGA1	0.0444829	1.71272	1.71272	0.098479468
LOC100133331	0.0444946	1.64454	1.64454	0.098479468
MAFG-AS1	0.0444964	3.55082	3.55082	0.098479468
DCLK1	0.0445019	3.18933	3.18933	0.098479468
BCMS	0.0444609	17.1763	17.1763	0.098477319
PLIN5	0.0443852	0.488012	-2.04913	0.098346687
EPSTI1	0.0443861	2.15907	2.15907	0.098346687
DNMT1	0.0443905	2.22659	2.22659	0.098346687
SLC19A1	0.0443555	1.87634	1.87634	0.098317947
STK39	0.0443312	3.03777	3.03777	0.098285399
LINC00607	0.0443343	3.53675	3.53675	0.098285399
AX747125	0.0443182	1.69701	1.69701	0.098275009
RFT1	0.044308	1.5454	1.5454	0.098265044
AK000470	0.0442739	2.27526	2.27526	0.098227368
ACHE	0.044262	1.67788	1.67788	0.09821362
DUSP2	0.0442308	2.99589	2.99589	0.098169688
DBH-AS1	0.0441948	4.03271	4.03271	0.09810243
MFSD7	0.0441583	1.62547	1.62547	0.098043813
AX747080	0.0441454	1.91135	1.91135	0.098030681
ZSWIM5	0.044106	1.5285	1.5285	0.09795582
DLG2	0.0440906	1.74931	1.74931	0.097934248
NXT1	0.0440607	1.75533	1.75533	0.097880459
FIGN	0.0440248	0.544181	-1.83762	0.097813325
SLA	0.0440054	3.3593	3.3593	0.097795457
LAT2	0.0439193	4.59818	4.59818	0.09761671
TMOD1	0.0438908	1.59663	1.59663	0.097600268
IRAK2	0.0438287	1.68986	1.68986	0.097490835
NUPR1L	0.0438054	5.86066	5.86066	0.097451595
NXNL1	0.0437074	4.20101	4.20101	0.097281291
ERRFI1	0.0437119	3.66728	3.66728	0.097281291
ARHGAP32	0.0436969	1.57625	1.57625	0.09727305
AK055974	0.0436769	6.07152	6.07152	0.097241098
NAP1L6	0.0436475	2.18924	2.18924	0.097188208
BC062337	0.0435932	2.19289	2.19289	0.097087424
LOC283070	0.0435966	0.434292	-2.3026	0.097087424
XPNPEP2	0.0435492	5.91531	5.91531	0.097019505
ZC4H2	0.0435003	1.71998	1.71998	0.096935645
GDPGP1	0.0434737	1.56563	1.56563	0.096901448
SCLY	0.0434503	3.92971	3.92971	0.096861827
AK027091	0.0433869	6.57931	6.57931	0.096765205
LRFN4	0.0433889	2.77809	2.77809	0.096765205
AX747755	0.0433901	2.36356	2.36356	0.096765205
TAPT1-AS1	0.0433708	2.13734	2.13734	0.096759755
MYO15A	0.0432893	4.95832	4.95832	0.096616325
ERICH1	0.0432966	2.11786	2.11786	0.096616325
FLJ00277	0.0433009	1.77563	1.77563	0.096616325
FUT2	0.0432669	2.98749	2.98749	0.096615325
PTMA	0.0432724	1.9353	1.9353	0.096615325
CD84	0.0432045	2.59319	2.59319	0.096511309
BC005927	0.0431859	1.98249	1.98249	0.096484741
ADAMTS19	0.0431468	0.455218	-2.19675	0.096409893
TOM1L1	0.0431292	1.93809	1.93809	0.096383072
RCC1	0.0430886	3.39414	3.39414	0.096304838
LINC00632	0.0430718	2.39488	2.39488	0.096279786
KIAA0845	0.0430083	2.88605	2.88605	0.096171561
RASA4CP	0.0430134	1.55465	1.55465	0.096171561
ZNF473	0.0429209	1.5957	1.5957	0.096033084
ARL17	0.0428796	1.90569	1.90569	0.095974732
SNORA57	0.042872	3.19916	3.19916	0.095970195
OR2K2	0.0428184	5.4229	5.4229	0.095862671
FAM189B	0.0427704	1.83516	1.83516	0.095767658
LINC00565	0.0427635	5.35355	5.35355	0.09576466
SOX9	0.0427193	0.442672	-2.25901	0.095703014
JTB	0.0426818	1.68772	1.68772	0.095642199
AK001057	0.0426866	1.67883	1.67883	0.095642199
ABHD3	0.0426568	1.92321	1.92321	0.095600306
BC032901	0.0426507	1.90939	1.90939	0.095599076
GGT5	0.0426307	2.73909	2.73909	0.095566686
AK293147	0.0425995	13.6709	13.6709	0.095509177
PRKCD	0.0425606	2.76075	2.76075	0.095434387
RSPO3	0.0425166	0.625463	-1.59882	0.095363474
CCL19	0.0425179	7.273	7.273	0.095363474
PIM1	0.0424106	3.80941	3.80941	0.095174412
TMEM170B	0.0423831	1.72222	1.72222	0.095147877
EPHX2	0.0423653	0.653652	-1.52987	0.095120317
TBC1D10A	0.0423524	1.63328	1.63328	0.095103753
7SK_64	0.0423403	6.48648	6.48648	0.095098638
DOK2	0.0423446	2.00056	2.00056	0.095098638
RFTN2	0.0423191	0.597771	-1.67288	0.095066165
CD320	0.042257	2.30624	2.30624	0.094958401
SOD2	0.0422601	4.05929	4.05929	0.094958401
AK095621	0.0421737	1.97104	1.97104	0.094811709
CDC25A	0.0421783	2.3959	2.3959	0.094811709
LOC100653515	0.0421622	2.61174	2.61174	0.094806563
FCER1G	0.0420881	2.7788	2.7788	0.094683105
ZBTB37	0.0420317	1.96175	1.96175	0.094580936
AF086184	0.0419757	13.3929	13.3929	0.094479614
IL3RA	0.0419051	1.67567	1.67567	0.094357705
TMIGD2	0.0418823	3.7726	3.7726	0.094318699
HMHA1	0.0418257	1.96372	1.96372	0.094215877
BC080555	0.0418083	3.20111	3.20111	0.094200267
MTRNR2L3	0.0418133	0.0855915	-11.6834	0.094200267
GPX3	0.0417939	2.35417	2.35417	0.094181203
FLI1-AS1	0.0417333	2.38838	2.38838	0.094090368
TTC36	0.0417372	2.08504	2.08504	0.094090368
AX747164	0.0417182	3.46682	3.46682	0.094072165
BC016015	0.0416735	6.50507	6.50507	0.093995985
MICAL2	0.0416647	2.88168	2.88168	0.093988446
TIGD6	0.0416458	1.70515	1.70515	0.093958119
MIOS	0.0416059	2.84025	2.84025	0.093898117
AK304826	0.0416083	0.666473	-1.50044	0.093898117
PRKCE	0.0415552	1.58935	1.58935	0.093815168
PRND	0.0415216	1.68004	1.68004	0.093751603
LTC4S	0.0415039	1.67458	1.67458	0.093723926
HCLS1	0.0414898	2.04212	2.04212	0.093704373
TMEM136	0.0414482	1.95977	1.95977	0.09363498
AURKC	0.0413996	1.98317	1.98317	0.093549733
C16orf86	0.0413585	1.56664	1.56664	0.093481392
C20orf194	0.0413297	0.559112	-1.78855	0.093440825
AX746989	0.0412767	1.51297	1.51297	0.093333252
FLJ36777	0.041244	2.10285	2.10285	0.093279022
GLUD1P7	0.0412473	1.68119	1.68119	0.093279022
ZNF487P	0.0412325	1.89905	1.89905	0.093270049
DQ786190	0.041227	2.85198	2.85198	0.093269859
PDE6A	0.0412036	2.19478	2.19478	0.093229168
SYCE2	0.0410948	3.05087	3.05087	0.093019657
SCN2B	0.0410754	0.497115	-2.01161	0.092987967
C20orf96	0.0410492	1.93262	1.93262	0.09295174
ZSCAN12	0.0410332	1.51251	1.51251	0.092929082
MTRNR2L1	0.041021	0.0310155	-32.2419	0.092921372
AB000466	0.0409718	1.56059	1.56059	0.092863302
BC037873	0.0409506	1.55431	1.55431	0.092827469
IGH@	0.0409138	3.92753	3.92753	0.09275626
XBP1	0.0408492	1.87417	1.87417	0.092646394
PNPLA6	0.0408322	1.50981	1.50981	0.092628883
DUSP8	0.0408361	0.595174	-1.68018	0.092628883
MI0003572	0.0408179	11.5784	11.5784	0.092611997
ACTG2	0.0407299	0.125171	-7.9891	0.092436691
CARD16	0.0406203	1.67804	1.67804	0.092224415
GIMAP2	0.0405945	1.92179	1.92179	0.092177991
C14orf182	0.0405473	1.79047	1.79047	0.092108501
BC035179	0.0405532	2.1896	2.1896	0.092108501
AIM1	0.0404364	1.57283	1.57283	0.091891692
TMEM8C	0.0403827	17.7405	17.7405	0.091781771
SNHG8	0.040306	1.94842	1.94842	0.091619539
MST1R	0.040232	2.96221	2.96221	0.091475478
BC017988	0.0402132	0.482232	-2.07369	0.091444806
BEND3	0.0401859	1.64696	1.64696	0.091399343
DDX11L2	0.0401879	2.18704	2.18704	0.091399343
FGF23	0.0401719	1.86373	1.86373	0.091398922
SPSB3	0.0401461	1.64437	1.64437	0.091377366
FAM27E3_2	0.0401464	2.58562	2.58562	0.091377366
NPFF	0.0401246	1.96015	1.96015	0.091351895
HSPA2	0.0401163	0.538481	-1.85708	0.091351451
RGL3	0.0401191	1.95045	1.95045	0.091351451
KCNS3	0.0400901	0.560165	-1.78519	0.091309564
TEX22	0.0400838	2.44288	2.44288	0.091307291
BTK	0.0400502	2.02491	2.02491	0.091254895
HEATR1	0.0400328	1.68932	1.68932	0.091227319
ZWILCH	0.0400137	1.52529	1.52529	0.091207932
NQO2	0.0400074	1.84336	1.84336	0.091205644
C4BPB	0.0399811	1.96923	1.96923	0.091157755
LOC100289092	0.0399069	2.79692	2.79692	0.091012677
RRP9	0.0398771	2.12855	2.12855	0.090963831
TIAM1	0.0398802	1.59921	1.59921	0.090963831
PMF1-BGLAP	0.0398112	0.565619	-1.76797	0.09085492
CSPP1	0.0398169	3.2852	3.2852	0.09085492
HMOX1	0.0398209	13.4088	13.4088	0.09085492
LOC646626	0.0398219	3.34504	3.34504	0.09085492
HTATSF1P2	0.0397909	1.91258	1.91258	0.090841688
MYH1	0.0397802	6.00006	6.00006	0.090831984
AMOTL2	0.039766	1.54216	1.54216	0.090811601
SIGLEC16	0.0397528	4.23999	4.23999	0.090793497
ACTC1	0.0397185	4.29154	4.29154	0.09072719
TNFRSF9	0.0396849	1.69066	1.69066	0.090668177
MFAP5	0.0396874	0.521692	-1.91684	0.090668177
AX747119	0.0396664	1.69401	1.69401	0.090644251
KLHL2	0.039585	1.64484	1.64484	0.090506278
C1QC	0.0395556	3.87923	3.87923	0.090464452
LRFN3	0.0395562	2.20459	2.20459	0.090464452
SFPQ	0.0394995	1.60652	1.60652	0.090359008
PHKG1	0.039462	0.532376	-1.87837	0.09031173
CCBP2	0.0394632	2.95417	2.95417	0.09031173
HPS1	0.0394334	1.53946	1.53946	0.090279524
PMM2	0.0393036	2.06326	2.06326	0.090033669
PDIA3	0.0393051	2.4344	2.4344	0.090033669
BC040733	0.0392835	2.38395	2.38395	0.090008136
TCL6	0.0391094	2.54579	2.54579	0.089680823
VEGFB	0.0390561	0.654047	-1.52894	0.089590716
RPS2	0.0389675	1.63712	1.63712	0.089450722
BC062763	0.0389582	2.06077	2.06077	0.089447036
MARCKSL1	0.0389299	1.8307	1.8307	0.089434822
SLC25A45	0.0389398	1.85676	1.85676	0.089434822
P2RX5	0.0389048	1.70867	1.70867	0.089390202
TSPAN7	0.0388761	1.68663	1.68663	0.089336178
SLC27A3	0.0387972	1.86982	1.86982	0.089235777
MFSD12	0.0388048	3.93328	3.93328	0.089235777
PIH1D3	0.0388065	1.84822	1.84822	0.089235777
ZNF415	0.0386388	0.509297	-1.96349	0.088921392
MOCOS	0.0385728	0.46306	-2.15955	0.088793235
YPEL5	0.0385076	1.53049	1.53049	0.088685502
IFI27L2	0.0385132	1.97552	1.97552	0.088685502
PRICKLE1	0.0384867	0.569786	-1.75505	0.088666149
CCDC88C	0.038469	1.81173	1.81173	0.088637229
HAPLN3	0.0384383	2.64755	2.64755	0.088590199
ERC2-IT1	0.0384099	3.22082	3.22082	0.088548446
RACGAP1	0.0383818	1.90139	1.90139	0.088495512
C1orf162	0.0383754	1.80093	1.80093	0.088492604
FBF1	0.0383512	1.86959	1.86959	0.088448643
SPINK5	0.0383437	4.2962	4.2962	0.08844319
LOC100272217	0.0383319	1.86015	1.86015	0.088427816
SULT2A1	0.0382951	2.80632	2.80632	0.088390285
PGAM4	0.0382675	1.66915	1.66915	0.088338421
COX6A1	0.0382586	1.73633	1.73633	0.088330639
ODF3L2	0.0381607	0.554246	-1.80425	0.088162787
BACE2	0.0381545	1.62326	1.62326	0.08816029
MBLAC1	0.0381267	1.58887	1.58887	0.088107877
AK056196	0.0381028	2.39361	2.39361	0.088072784
SCAMP2	0.0381064	2.7659	2.7659	0.088072784
FRK	0.0380904	0.542712	-1.8426	0.088059441
PTPRF	0.038065	2.71692	2.71692	0.088012536
RGPD6	0.0380178	0.601544	-1.66239	0.087915205
RCN3	0.0379764	1.65618	1.65618	0.087847918
ABCA10	0.0379598	1.78514	1.78514	0.087828257
RGS16	0.0377774	3.48416	3.48416	0.087448192
MS4A2	0.0377799	2.04428	2.04428	0.087448192
ZBTB7A	0.0377077	1.78366	1.78366	0.087350592
NNMT	0.0377023	65.5773	65.5773	0.087349833
CLEC2B	0.037684	1.67488	1.67488	0.087319182
NR1D1	0.0376516	2.19186	2.19186	0.087267591
ITGAL	0.0375297	1.892	1.892	0.087008477
BC062753	0.0374085	1.95645	1.95645	0.086762529
BRPF3	0.037361	1.55326	1.55326	0.086684446
ALS2CR12	0.0373647	2.05882	2.05882	0.086684446
SLFN5	0.0373658	2.10584	2.10584	0.086684446
DQ599242	0.037322	1.60491	1.60491	0.086655273
COX16	0.0373109	1.57578	1.57578	0.086641182
GATSL3	0.0372896	1.74207	1.74207	0.08660665
IQUB	0.0372897	2.34629	2.34629	0.08660665
NR6A1	0.037291	2.45072	2.45072	0.08660665
TLR8-AS1	0.0372727	1.79429	1.79429	0.086599186
DDR2	0.0372537	0.594524	-1.68202	0.086569509
IFI30	0.0372549	5.29247	5.29247	0.086569509
FRMD1	0.0372342	0.242009	-4.13208	0.086544764
AF143871	0.0371433	0.332093	-3.01121	0.086356793
BC031657	0.0371096	6.32855	6.32855	0.086295673
S100A11	0.037091	2.61793	2.61793	0.086293449
TSSK3	0.0370783	3.2851	3.2851	0.086285796
PRICKLE2-AS3	0.0370827	1.52393	1.52393	0.086285796
FSIP1	0.0370369	0.420432	-2.37851	0.086221622
GXYLT2	0.0370123	7.99931	7.99931	0.086191862
ADCYAP1R1	0.0369773	0.607436	-1.64626	0.086133651
TMEM99	0.036959	0.613922	-1.62887	0.08611432
CDCA7	0.0369221	2.14192	2.14192	0.086051629
LMO4	0.0368656	2.94925	2.94925	0.085931578
FAM102A	0.0367587	1.62869	1.62869	0.085705602
NPSR1-AS1	0.036737	0.306848	-3.25895	0.085666605
MMD2	0.0367282	3.66053	3.66053	0.085657683
ZNF439	0.0367129	1.59335	1.59335	0.085633598
AKR1B10	0.0367032	0.637246	-1.56925	0.085622569
PDE1B	0.0366593	1.54579	1.54579	0.085531744
FMO2	0.0366443	0.663229	-1.50777	0.085508332
ADAM15	0.0365789	1.67344	1.67344	0.085378493
NXN	0.0365837	1.50189	1.50189	0.085378493
AX747952	0.0365737	1.84408	1.84408	0.085378296
ZCCHC9	0.0365521	1.79539	1.79539	0.085340841
LOC284009	0.0365527	1.93089	1.93089	0.085340841
ORC1	0.0365314	2.39094	2.39094	0.085314245
NR2C2AP	0.0365093	2.77193	2.77193	0.085274197
SMIM1	0.0364514	0.390111	-2.56337	0.085162062
UBE2Q2	0.0364458	1.77843	1.77843	0.085160532
RABEP2	0.0364314	1.50099	1.50099	0.085138437
SLC38A2	0.0363683	0.596121	-1.67751	0.08505827
RAP1GDS1	0.0363724	1.63678	1.63678	0.08505827
CD97	0.0363464	1.71806	1.71806	0.085023366
TMEM184A	0.0363476	1.53222	1.53222	0.085023366
MPEG1	0.0363352	2.11557	2.11557	0.085017456
CLCN5	0.0363169	1.90845	1.90845	0.084988993
MFSD2A	0.0362795	45.8529	45.8529	0.084921744
ETV4	0.0362591	2.54781	2.54781	0.08488553
CLNK	0.0362351	3.18504	3.18504	0.084840878
LPAL2	0.03621	1.64742	1.64742	0.084793637
GMFB	0.0361868	1.51366	1.51366	0.084751771
CYCS	0.0361872	0.464002	-2.15516	0.084751771
MRGBP	0.0361741	1.60337	1.60337	0.08474414
MI0025521	0.0361529	7.3958	7.3958	0.084705999
MLF1IP	0.0361018	1.61896	1.61896	0.084601765
TNKS1BP1	0.0360882	5.06204	5.06204	0.084596668
TMEM60	0.0360069	0.612264	-1.63328	0.084432847
AX747182	0.0359741	1.68277	1.68277	0.084378913
RBM47	0.0359621	3.05023	3.05023	0.084362256
LAD1	0.0359247	16.5709	16.5709	0.084297487
PECAM1	0.0359133	1.51633	1.51633	0.084282221
LINC00638	0.0358398	2.11462	2.11462	0.08414413
CCDC138	0.0358193	0.510235	-1.95988	0.084107467
ARF3	0.0357465	1.55662	1.55662	0.084022788
PPP1R10	0.0357549	1.60108	1.60108	0.084022788
VPREB3	0.0357629	3.17334	3.17334	0.084022788
AK094280	0.0357686	2.02339	2.02339	0.084022788
LOC100216479	0.0356585	1.89945	1.89945	0.083867117
STEAP3	0.0356419	1.73297	1.73297	0.083846817
BC073807	0.0356427	1.56821	1.56821	0.083846817
C17orf97	0.035645	1.82761	1.82761	0.083846817
AK123332	0.0356191	0.261522	-3.82377	0.083822359
ZNF788	0.0355853	1.68828	1.68828	0.083769478
BCL10	0.0355878	1.54421	1.54421	0.083769478
SNORD33	0.0355671	4.2135	4.2135	0.083752594
hCG_2032978	0.0355458	2.42856	2.42856	0.083727838
UCKL1-AS1	0.0355317	1.83212	1.83212	0.083706075
DKFZp434C0631	0.0355163	0.280606	-3.56372	0.083681243
FLJ14107	0.0355101	4.52434	4.52434	0.083678083
FAM153C	0.0354882	3.30496	3.30496	0.083637921
CALR	0.0354785	1.69054	1.69054	0.083626505
CCL5	0.0354678	1.7417	1.7417	0.083622866
LOC100506060	0.0354721	1.60466	1.60466	0.083622866
IQGAP2	0.0354269	2.58504	2.58504	0.083562066
C17orf99	0.0354074	2.87015	2.87015	0.083527512
AX747215	0.0353518	1.74743	1.74743	0.083430636
FADS2	0.0353076	0.576029	-1.73602	0.08335625
STIL	0.0352801	1.72189	1.72189	0.083354788
LOC253039	0.0352985	1.95402	1.95402	0.083354788
DUS3L	0.0353003	1.61107	1.61107	0.083354788
PLXDC1	0.0352517	0.654086	-1.52885	0.083308567
MAP1B	0.0352126	1.76055	1.76055	0.083248148
LINC00313	0.0352195	10.5447	10.5447	0.083248148
PYCARD	0.0352213	2.34815	2.34815	0.083248148
LOC400891	0.035173	2.43282	2.43282	0.083179345
MDGA1	0.0351357	0.486395	-2.05594	0.083102855
NDUFA10	0.0351281	0.664768	-1.50428	0.083096293
PPIAL4D	0.0350925	15.8291	15.8291	0.083023484
GP2	0.0350182	3.35377	3.35377	0.082870472
TNS3	0.0349631	1.55772	1.55772	0.082786057
ECE2	0.0348595	4.59293	4.59293	0.082562983
IRF6	0.0347872	0.293739	-3.40439	0.082430018
TRPC2	0.034789	3.81958	3.81958	0.082430018
SRSF12	0.0347717	1.81565	1.81565	0.082424266
LIPG	0.0347727	5.88835	5.88835	0.082424266
AK125749	0.034777	1.926	1.926	0.082424266
LENG9	0.0347532	8.33171	8.33171	0.082413227
TMEM182	0.0347383	0.636	-1.57233	0.082389239
ARHGAP9	0.0347271	3.07643	3.07643	0.082378765
RELN	0.0347179	0.233809	-4.27699	0.082374891
KCNQ2	0.0347119	14.1118	14.1118	0.082372004
LRRC43	0.0346581	3.22756	3.22756	0.082267008
FLJ40292	0.0346127	3.10368	3.10368	0.082184747
7SK_65	0.0346139	1.8199	1.8199	0.082184747
LY86	0.0345503	3.26012	3.26012	0.082074811
SLC26A10	0.0344461	0.372944	-2.68137	0.081884013
BC011998	0.0344492	4.62948	4.62948	0.081884013
BC005081	0.0344042	3.20005	3.20005	0.081810926
TRIT1	0.0343875	1.50279	1.50279	0.081782508
IER3	0.0343698	0.486367	-2.05606	0.081751702
HOXC11	0.0343622	2.17512	2.17512	0.081744916
CBR3	0.0343432	1.83924	1.83924	0.081722295
AK299432	0.0343211	1.75165	1.75165	0.081692282
LIMK2	0.0343059	5.80105	5.80105	0.081667391
NUAK2	0.0342334	1.90142	1.90142	0.081606779
CDT1	0.0342365	2.19324	2.19324	0.081606779
TESK1	0.0342436	1.67682	1.67682	0.081606779
TFAP4	0.0342449	2.25137	2.25137	0.081606779
YAP1	0.0342646	0.662565	-1.50929	0.081606779
CDK18	0.034267	0.464577	-2.1525	0.081606779
KCTD8	0.0342734	2.10045	2.10045	0.081606779
TSPAN5	0.0342757	4.30179	4.30179	0.081606779
TREX1	0.0342154	2.54711	2.54711	0.081601358
WWOX	0.0342187	1.71414	1.71414	0.081601358
C14orf169	0.0342213	1.61537	1.61537	0.081601358
LOC729683	0.0341776	3.06448	3.06448	0.081536509
C1orf105	0.0341777	15.1559	15.1559	0.081536509
GJC2	0.0341799	0.666128	-1.50121	0.081536509
LOC100505761	0.0341117	2.57453	2.57453	0.081407648
DNAL4	0.0341008	1.57608	1.57608	0.081392914
EPHB3	0.0340783	2.83461	2.83461	0.081350486
ALPK2	0.0340569	0.623964	-1.60266	0.081310672
ZNF620	0.034029	1.61008	1.61008	0.081268027
ZNF239	0.0340048	2.2604	2.2604	0.081244947
AK055623	0.0340064	2.02509	2.02509	0.081244947
PPFIA4	0.0340105	1.76752	1.76752	0.081244947
BC041007	0.033976	2.53809	2.53809	0.081196322
CENPJ	0.0339595	1.80973	1.80973	0.081174368
TBC1D16	0.033897	1.79919	1.79919	0.081075033
NCKAP1L	0.0338737	3.36076	3.36076	0.081050907
XRCC6BP1	0.0338389	0.491012	-2.03661	0.080981058
TMEM217	0.0338208	4.34639	4.34639	0.080960244
AK128656	0.0337437	2.52844	2.52844	0.080798145
LOC100131825	0.0337215	3.49279	3.49279	0.080777747
WBSCR17	0.0336843	1.72119	1.72119	0.080712026
GPER	0.0336518	1.84216	1.84216	0.080645373
MYL2	0.0336342	0.531918	-1.87999	0.080636859
LINC00173	0.0336222	2.85719	2.85719	0.080621231
SET	0.033623	1.51473	1.51473	0.080621231
KCP	0.0335985	1.72262	1.72262	0.080588044
RPH3AL	0.0335998	1.8565	1.8565	0.080588044
PTPRO	0.0335641	1.98694	1.98694	0.080536069
VMO1	0.0334985	5.61943	5.61943	0.080401069
MUC1	0.0334877	3.18428	3.18428	0.080386351
GLIS3	0.0334718	1.88965	1.88965	0.080370589
ZNF541	0.0333655	0.429743	-2.32697	0.080160055
PYGL	0.0333555	5.09481	5.09481	0.080147212
ADSS	0.0333027	1.61713	1.61713	0.080031509
PCDH17	0.0332881	1.92745	1.92745	0.080007588
CNIH3	0.0332586	2.92913	2.92913	0.079993757
SLIT2	0.0332592	0.432444	-2.31244	0.079993757
ENC1	0.0332644	2.41225	2.41225	0.079993757
BC035381	0.0332766	2.66784	2.66784	0.079993757
HK3	0.0332771	4.20461	4.20461	0.079993757
CCDC24	0.0332777	1.94892	1.94892	0.079993757
BZRAP1	0.0331838	0.66499	-1.50378	0.079882963
ZNF286A	0.033192	1.76746	1.76746	0.079882963
LDHA	0.0330945	1.78383	1.78383	0.079709145
IDH1-AS1	0.0330848	3.26456	3.26456	0.079696928
CCDC71L	0.033063	1.90335	1.90335	0.079666703
EMILIN3	0.0330316	0.408212	-2.44971	0.079613322
ST7-OT3	0.0329655	2.32935	2.32935	0.079476253
CYP2D7P1	0.0329159	2.47936	2.47936	0.079367784
UBXN8	0.032898	2.46317	2.46317	0.079335731
MYH8	0.0328276	3.91694	3.91694	0.079210326
CTSS	0.0328054	2.11999	2.11999	0.079190047
CP	0.0327832	2.8587	2.8587	0.079147552
FHL2	0.0327703	0.603121	-1.65804	0.079127501
GPR176	0.0327155	0.541646	-1.84622	0.07901471
FAM84B	0.032719	1.65222	1.65222	0.07901471
TXNDC5	0.0326668	2.16215	2.16215	0.078921852
APITD1	0.0326568	1.65336	1.65336	0.078916253
CCDC163P	0.0326599	2.68298	2.68298	0.078916253
GAS2L2	0.0326453	0.0380115	-26.3078	0.078903117
SNORD54	0.0326147	3.19258	3.19258	0.078840223
ANKRD62	0.032605	2.11216	2.11216	0.078838908
DEAF1	0.0325934	1.8009	1.8009	0.078821927
GAP43	0.0325467	4.70902	4.70902	0.078720045
CLDN11	0.032521	2.12786	2.12786	0.07867474
TCF7L1	0.0325234	1.84608	1.84608	0.07867474
UTP3	0.0324998	1.56534	1.56534	0.078642163
AK093600	0.0324845	1.91788	1.91788	0.078624817
KLF15	0.0324781	0.489722	-2.04198	0.078620377
SLC7A9	0.0324716	2.15715	2.15715	0.078615693
DKFZp451B082	0.032421	0.548294	-1.82384	0.078504224
CAPG	0.0324016	3.45637	3.45637	0.078468282
BTBD19	0.0323473	1.82549	1.82549	0.078369721
BC045731	0.0323518	1.85775	1.85775	0.078369721
TSPO	0.0323265	1.87257	1.87257	0.078330471
PGK1	0.032314	1.67053	1.67053	0.078311201
CDC123	0.0322781	1.64301	1.64301	0.078257238
AX748015	0.032269	1.9373	1.9373	0.078246191
ENPEP	0.0322585	0.565423	-1.76859	0.078236596
PXK	0.0322605	1.5129	1.5129	0.078236596
TES	0.0322482	0.540945	-1.84862	0.0782288
BX648855	0.0322198	1.66814	1.66814	0.078181933
L3MBTL4	0.032212	0.636295	-1.5716	0.078174021
C17orf62	0.0321936	1.84242	1.84242	0.07814232
CCDC173	0.0321944	1.61278	1.61278	0.07814232
ZNF625	0.0321552	1.78462	1.78462	0.078113232
NINL	0.0321493	0.640768	-1.56063	0.078109918
AK055332	0.0321318	1.83003	1.83003	0.078098426
BC142949	0.0321355	1.86027	1.86027	0.078098426
FLJ25363	0.032061	2.46289	2.46289	0.077961378
PES1	0.0320542	3.16006	3.16006	0.077955851
SLC5A3	0.0320373	2.79886	2.79886	0.077925755
TMEM53	0.032004	2.36623	2.36623	0.077855754
BC023651	0.0319689	2.28438	2.28438	0.077824419
LAPTM5	0.0319767	3.39106	3.39106	0.077824419
AP1S3	0.0319777	1.73027	1.73027	0.077824419
EMB	0.0319837	3.14782	3.14782	0.077824419
RAD21-AS1	0.0319847	2.09472	2.09472	0.077824419
FZD10	0.0319366	3.28954	3.28954	0.077790691
ITPKA	0.0318615	15.829	15.829	0.077618743
MICAL1	0.0318519	1.72002	1.72002	0.077617803
PWP2	0.0318521	1.98881	1.98881	0.077617803
WDR3	0.0318066	1.91388	1.91388	0.077528869
FOLR2	0.0317744	2.68947	2.68947	0.077461345
FBXW10	0.0317192	2.43092	2.43092	0.077359629
BTN2A3P	0.031693	3.56624	3.56624	0.077306679
CD86	0.0316301	2.81581	2.81581	0.077201911
RNF222	0.0316355	1.76117	1.76117	0.077201911
DNASE1L2	0.0316366	1.86979	1.86979	0.077201911
IMPA2	0.031614	1.75892	1.75892	0.077190514
LTK	0.0315705	27.1411	27.1411	0.077106167
PINX1	0.0315527	2.02155	2.02155	0.077073624
C10orf67	0.0315238	0.254096	-3.93552	0.077022749
AK131520	0.0315274	2.48718	2.48718	0.077022749
TTC32	0.0315184	1.5057	1.5057	0.077022615
NACC2	0.0315011	1.8775	1.8775	0.077002192
LINC00310	0.0314722	0.335542	-2.98025	0.076946626
AHNAK	0.0314739	1.57678	1.57678	0.076946626
NAAA	0.0314268	1.57936	1.57936	0.076855988
ARHGAP1	0.0314279	1.83697	1.83697	0.076855988
LOC100129917	0.0313463	1.57426	1.57426	0.076709547
PRAM1	0.0313502	2.35193	2.35193	0.076709547
PLEKHA2	0.0313219	2.5538	2.5538	0.076672984
APLN	0.0313152	0.420002	-2.38094	0.076667481
FAM127B	0.0313089	1.69891	1.69891	0.076662956
STAC	0.0312785	0.242816	-4.11835	0.076610794
PCSK4	0.0312787	1.87472	1.87472	0.076610794
PFKP	0.0312443	13.3784	13.3784	0.0765701
TMEM255B	0.0312207	2.48118	2.48118	0.076523153
SMCO4	0.0312111	1.50918	1.50918	0.076510513
GPA33	0.0311758	0.47117	-2.12238	0.07644344
WDFY4	0.0311793	2.01608	2.01608	0.07644344
GDPD3	0.0311691	1.58938	1.58938	0.076440198
LOC100268168	0.031128	1.60907	1.60907	0.076361152
RABAC1	0.0311232	2.10744	2.10744	0.076360255
FAM46C	0.0311037	0.488188	-2.04839	0.076323286
APOD	0.0310938	2.949	2.949	0.076320743
IGFLR1	0.0310542	1.53577	1.53577	0.076259027
UGT1A1	0.0310589	2.18516	2.18516	0.076259027
BST2	0.0310318	1.92534	1.92534	0.076229514
TRADD	0.0310224	2.06613	2.06613	0.076221537
FHL3	0.0308633	0.529116	-1.88994	0.075841451
AARSD1	0.0308558	2.19729	2.19729	0.075833842
ZNF598	0.030823	3.0685	3.0685	0.075764043
TPRN	0.0308029	1.7828	1.7828	0.075725445
PLK1	0.030762	1.88727	1.88727	0.075657298
WASH1	0.0307502	1.88362	1.88362	0.075639079
PSTK	0.0307314	1.79016	1.79016	0.075614436
CBLB	0.0307265	2.37488	2.37488	0.075613183
ZIM3	0.030716	2.6561	2.6561	0.075598147
TSHZ2	0.0306728	1.73085	1.73085	0.075502614
SYP	0.0306261	1.79375	1.79375	0.075420001
AAK1	0.0306094	4.82196	4.82196	0.075410592
MI0000451	0.0306157	0.0921019	-10.8575	0.075410592
ABCD1	0.0305553	1.72399	1.72399	0.075321045
BLNK	0.0305428	9.80241	9.80241	0.075319255
METTL21EP	0.0305433	0.370775	-2.69705	0.075319255
C1QTNF4	0.0305319	2.53462	2.53462	0.075317268
RUNX1-IT1	0.03051	13.0627	13.0627	0.075295602
CCRN4L	0.0304413	0.59786	-1.67263	0.075169146
TONSL	0.0303733	1.98801	1.98801	0.07503351
ART1	0.0303251	0.612243	-1.63334	0.074935937
AMHR2	0.0302952	0.451329	-2.21568	0.074883423
MS4A7	0.0302995	2.44914	2.44914	0.074883423
RNF24	0.0302512	1.65576	1.65576	0.074796255
ARRDC3	0.030233	1.671	1.671	0.074772726
USP27X	0.0302107	1.73348	1.73348	0.074739041
SLC13A3	0.0301828	2.24319	2.24319	0.074680747
ART3	0.0301687	0.466389	-2.14413	0.074667316
PNRC1	0.0301626	1.54489	1.54489	0.074662949
FSD1	0.0301353	1.77598	1.77598	0.074606096
IQSEC2	0.0301268	2.67992	2.67992	0.074595776
PIEZO1	0.0301156	1.88922	1.88922	0.074590406
ADAT3	0.030116	2.35274	2.35274	0.074590406
JHDM1D	0.0301203	2.50652	2.50652	0.074590406
PLAC8L1	0.0300014	2.73974	2.73974	0.074370823
TGIF1	0.0299645	4.31054	4.31054	0.074311442
ESRRG	0.0299598	0.609158	-1.64161	0.074310488
ZMAT1	0.0299502	1.7441	1.7441	0.074306556
ILVBL	0.0299539	1.5315	1.5315	0.074306556
FZD8	0.0299357	1.88936	1.88936	0.074282808
CCDC107	0.0299135	2.0113	2.0113	0.074249118
ASF1B	0.0298965	3.88588	3.88588	0.07421762
NOD2	0.0298675	2.66583	2.66583	0.07416701
NAIP	0.0297434	1.96092	1.96092	0.073912134
TP53RK	0.029736	2.05925	2.05925	0.07390441
AX748313	0.0296745	3.22925	3.22925	0.073767178
TMEM9	0.0296765	2.8514	2.8514	0.073767178
BC041488	0.0296079	4.77258	4.77258	0.07361791
TPTE2P5	0.0295849	0.613652	-1.62959	0.073572837
F10	0.0294685	0.563218	-1.77551	0.073341756
MZB1	0.0294784	3.55183	3.55183	0.073341756
THEMIS2	0.0294508	2.00284	2.00284	0.073333173
LPCAT4	0.029372	1.61046	1.61046	0.073158116
C1orf51	0.0293515	0.528695	-1.89145	0.07312062
BC118602	0.0293527	2.85013	2.85013	0.07312062
NCF4	0.029341	2.64944	2.64944	0.073112626
AK311213	0.0292728	3.59678	3.59678	0.072963799
EGFL7	0.0292293	1.54934	1.54934	0.07286592
SATB2	0.0290323	1.76165	1.76165	0.072406262
CCT2	0.0289859	1.85298	1.85298	0.072321962
OR1J1	0.0289685	2.23212	2.23212	0.072291517
ALOX5	0.0289695	2.49048	2.49048	0.072291517
KIF3B	0.0289363	1.54734	1.54734	0.072229602
SLC24A1	0.0289154	1.7104	1.7104	0.072187896
SOGA3	0.0289112	1.88177	1.88177	0.072187875
CRYGS	0.0288863	1.7473	1.7473	0.072146624
MNF1	0.0288759	1.53503	1.53503	0.07213111
AX747516	0.0287951	3.04547	3.04547	0.071939709
AK055386	0.0287624	2.89396	2.89396	0.071898175
ABCA3	0.0287676	2.18021	2.18021	0.071898175
DCAF13	0.0287743	1.79218	1.79218	0.071898175
SPDYE2B	0.0287522	0.352746	-2.8349	0.071895112
PCBD1	0.0287109	1.53253	1.53253	0.071812696
C16orf46	0.0287044	1.85774	1.85774	0.071806867
CBX3P2	0.0286721	2.58028	2.58028	0.071736486
SRPK1	0.0286549	1.61257	1.61257	0.07171429
ITGB2	0.0285836	3.33239	3.33239	0.071551002
BC132797	0.0285855	2.56784	2.56784	0.071551002
ITSN2	0.0285012	2.03685	2.03685	0.071391879
C9orf66	0.0284562	2.15782	2.15782	0.071289529
PUS3	0.0284292	1.79004	1.79004	0.071285369
ZBTB42	0.0284374	2.02988	2.02988	0.071285369
COL6A3	0.02844	1.8095	1.8095	0.071285369
WDR76	0.0284439	2.03504	2.03504	0.071285369
BC113958	0.0284452	1.7796	1.7796	0.071285369
H1FX-AS1	0.0284205	1.8813	1.8813	0.071283051
FBXO30	0.0283672	2.12555	2.12555	0.071159731
SPOCD1	0.0283589	5.14925	5.14925	0.071149274
HYOU1	0.0283295	2.12122	2.12122	0.071096228
HPDL	0.0282651	2.30167	2.30167	0.070968898
LLGL2	0.0282236	2.32866	2.32866	0.070882108
LINC00910	0.0282157	2.10954	2.10954	0.070872604
WDR5	0.0282037	1.62794	1.62794	0.070852796
MSL3P1	0.0281651	1.8588	1.8588	0.07078625
FXYD5	0.0281722	1.76565	1.76565	0.07078625
SLC25A6	0.0281731	1.77536	1.77536	0.07078625
DOK1	0.0280967	1.89805	1.89805	0.070635514
PROM1	0.0280474	0.502977	-1.98816	0.070532166
ESM1	0.0280121	0.391858	-2.55195	0.070453684
IKBKE	0.0279835	2.78277	2.78277	0.070392032
ZNF28	0.0279621	0.614304	-1.62786	0.070348477
STOX2	0.0279465	1.9233	1.9233	0.070322774
RAB4B	0.0279478	2.47084	2.47084	0.070322774
RRP1B	0.0279226	1.62773	1.62773	0.070290176
YBX3P1	0.0278455	1.93995	1.93995	0.070126843
CSPG4	0.0278353	1.96579	1.96579	0.070119973
KIF19	0.027804	3.14062	3.14062	0.070063313
LOC728323	0.0277998	2.54361	2.54361	0.070062982
MFSD5	0.0277944	1.66514	1.66514	0.070059626
RCN1	0.027767	1.76939	1.76939	0.070011055
TLR9	0.0277479	0.406442	-2.46038	0.06998339
STPG1	0.0277196	1.52436	1.52436	0.069922255
AX747379	0.0276962	1.66993	1.66993	0.069883701
SEC1P	0.02769	2.38671	2.38671	0.069878296
LOC100506776	0.0276815	1.66327	1.66327	0.069867084
SLC25A28	0.0276439	2.61089	2.61089	0.06978241
GBAP1	0.0276236	1.92428	1.92428	0.069751615
FAM74A1	0.0275831	3.32008	3.32008	0.069659564
C19orf38	0.0275194	3.73345	3.73345	0.069519083
CYS1	0.0275066	0.252754	-3.95642	0.069501743
HAUS7	0.0275085	1.51117	1.51117	0.069501743
CNNM3	0.0274324	1.69467	1.69467	0.06934353
AK127846	0.0274338	2.08792	2.08792	0.06934353
AK093026	0.0274253	1.85039	1.85039	0.069342401
HPS6	0.0273857	1.63172	1.63172	0.069262614
SLC25A41	0.0273643	1.85766	1.85766	0.069227256
SH3TC1	0.0273556	1.94505	1.94505	0.069216983
PITPNB	0.0273384	1.81237	1.81237	0.069183628
TPPP2	0.0273107	2.32518	2.32518	0.069144011
NPC1	0.0273035	2.11625	2.11625	0.069135947
ERBB4	0.0272817	1.58765	1.58765	0.069101067
ANKRD12	0.0272528	1.81751	1.81751	0.069072557
CYBB	0.0272544	2.24003	2.24003	0.069072557
OR7E14P	0.0272306	4.62548	4.62548	0.069042721
PYCR1	0.0271827	1.8809	1.8809	0.068931421
AK097866	0.0271284	2.79515	2.79515	0.068803855
BC022568	0.0271131	1.8213	1.8213	0.068792682
HS6ST2	0.02712	4.04608	4.04608	0.068792682
MTRNR2L5	0.0269783	2.50585	2.50585	0.068503879
FST	0.0269695	18.8631	18.8631	0.068501734
MPP6	0.0269563	2.58318	2.58318	0.068478307
AAED1	0.026936	2.26083	2.26083	0.068436833
RPL9_3	0.0269099	1.51491	1.51491	0.068390701
FKBP1A	0.0268995	1.64719	1.64719	0.06837436
NPM3	0.026867	1.5273	1.5273	0.068301832
CHST5	0.0267956	2.0144	2.0144	0.068145521
LCP1	0.0267976	2.73365	2.73365	0.068145521
FAM184A	0.0267593	0.558668	-1.78997	0.068088343
C10orf68	0.026742	1.79332	1.79332	0.068064437
RDH11	0.0267022	1.66916	1.66916	0.067973183
LPL	0.0266369	0.452747	-2.20874	0.067862458
AK021804	0.026639	2.051	2.051	0.067862458
PPARGC1B	0.0265845	1.56459	1.56459	0.067763717
C17orf96	0.0265665	3.13938	3.13938	0.06772786
AX746991	0.0265023	2.14108	2.14108	0.067597271
SSNA1	0.0264923	1.63799	1.63799	0.067588726
DQ587763_2	0.0264871	2.84574	2.84574	0.067585472
HIST2H4A	0.0264326	2.12206	2.12206	0.067456403
SLC39A4	0.0264022	1.64132	1.64132	0.067413641
LGALS9C	0.0263872	10.0483	10.0483	0.06740047
YIPF1	0.0263792	1.66245	1.66245	0.067397951
MDM2	0.0263738	2.8696	2.8696	0.067396232
TTC39C	0.0263531	2.53982	2.53982	0.06735333
BACH2	0.0263302	1.68786	1.68786	0.067321661
DDX31	0.0263335	1.94501	1.94501	0.067321661
ELOVL1	0.0263368	2.16533	2.16533	0.067321661
GTPBP1	0.0263083	1.59783	1.59783	0.067288762
ST7-AS1	0.0262374	3.12101	3.12101	0.067127361
RBM38	0.0262216	0.635489	-1.57359	0.067096905
FAHD1	0.0262145	1.52231	1.52231	0.067088706
CIRBP	0.0261798	1.62089	1.62089	0.067019821
FLJ00157	0.0261202	2.10674	2.10674	0.066904251
SEPT1	0.026123	1.63735	1.63735	0.066904251
BAMBI	0.0261006	0.605216	-1.6523	0.066870101
LRRC37A11P	0.0261019	2.30597	2.30597	0.066870101
PRR16	0.0260428	0.429405	-2.3288	0.066748483
FMN1	0.0260195	3.8402	3.8402	0.066724326
AX746733	0.0260238	1.75513	1.75513	0.066724326
EFHD1	0.0260295	0.563558	-1.77444	0.066724326
EMID1	0.025934	2.2833	2.2833	0.066538947
PARD3	0.0259153	1.84642	1.84642	0.066500876
RSPH10B2	0.0259002	2.60855	2.60855	0.066472033
ADCK4	0.0258422	1.60163	1.60163	0.066333064
RBM15B	0.0257814	1.84388	1.84388	0.066186865
LINC00568	0.0257613	2.80665	2.80665	0.066154988
ACOX2	0.025757	0.435604	-2.29566	0.06615381
KCNJ2-AS1	0.0257531	3.06646	3.06646	0.06615366
AMPD2	0.025721	2.69725	2.69725	0.066082601
AGPHD1	0.0257216	1.91146	1.91146	0.066082601
BC080605	0.0256952	2.20976	2.20976	0.066034478
STL	0.0256849	2.69359	2.69359	0.06601786
ELL3	0.0256659	4.10946	4.10946	0.065978872
TICAM1	0.0256355	1.67105	1.67105	0.065910562
AK001394	0.0256263	1.9984	1.9984	0.065901375
PFN4	0.0256281	2.81686	2.81686	0.065901375
TMEM140	0.0256201	2.6099	2.6099	0.065900484
ZNF20	0.0255794	1.93771	1.93771	0.065825291
RAB30	0.0255659	0.494491	-2.02228	0.065813509
EFNA1	0.025571	2.92535	2.92535	0.065813509
BC043355	0.0255218	4.63047	4.63047	0.065726173
MCF2L2	0.0254975	2.09646	2.09646	0.065693065
MAMLD1	0.0254831	0.64906	-1.54069	0.065665789
CCM2	0.0254645	1.76392	1.76392	0.06562768
LOC728407	0.0254475	0.45165	-2.2141	0.065600385
SYNGAP1	0.0254501	1.76857	1.76857	0.065600385
ADAM8	0.0254275	1.69817	1.69817	0.065571575
TNNT2	0.0254199	23.8495	23.8495	0.065561794
TROAP	0.0254027	3.05137	3.05137	0.065537063
SCN7A	0.0253773	0.583243	-1.71455	0.065520834
FAM204A	0.025385	1.65632	1.65632	0.065520834
RNPEP	0.0253887	1.55877	1.55877	0.065520834
RFTN1	0.0253888	0.503517	-1.98603	0.065520834
ZBED6	0.0253621	3.19245	3.19245	0.065505657
IER5	0.0253639	0.281949	-3.54674	0.065505657
AX747530	0.0253363	2.32649	2.32649	0.065463829
SRGAP2	0.0253297	1.67637	1.67637	0.065456597
AKR1E2	0.0252942	1.82142	1.82142	0.065381647
MX2	0.0252683	1.68334	1.68334	0.065327337
NUMA1	0.0252495	1.69638	1.69638	0.065298339
ATRIP	0.0252215	1.85502	1.85502	0.065247335
TMCO4	0.0251923	1.52671	1.52671	0.065203768
TSPAN15	0.025194	1.9253	1.9253	0.065203768
ALG3	0.025179	1.88213	1.88213	0.065201885
SLC39A3	0.025105	1.59597	1.59597	0.065029024
FCGR3A	0.0250895	3.81102	3.81102	0.065001697
CCDC39	0.0250294	2.20354	2.20354	0.064885036
ZFPM1	0.0250204	1.65813	1.65813	0.064871471
C9orf129	0.0250044	0.320492	-3.1202	0.064839749
AP2A1	0.0249333	1.96518	1.96518	0.064674855
C12orf44	0.0249287	1.80632	1.80632	0.064672664
LOC283299	0.0248634	1.9209	1.9209	0.064532421
CDK2AP2	0.0248542	2.24014	2.24014	0.064518266
SEH1L	0.0248498	1.81358	1.81358	0.06451657
S100A8	0.0248388	238.766	238.766	0.064497734
SHD	0.0248076	3.03335	3.03335	0.064464575
ADPGK	0.0248113	1.64211	1.64211	0.064464575
ZNF750	0.0247907	14.0148	14.0148	0.06445058
FLJ46906	0.0247139	1.96983	1.96983	0.064289739
MLF1	0.0246857	0.263922	-3.78899	0.064241953
FAM153A	0.0246918	5.43274	5.43274	0.064241953
KHDRBS3	0.0246803	1.76614	1.76614	0.06424115
HS2ST1	0.0246465	1.65137	1.65137	0.06417257
BRD4	0.0246396	1.78117	1.78117	0.064164305
MANF	0.0246073	2.47913	2.47913	0.064089884
CTGF	0.0245788	0.429143	-2.33022	0.064035025
AB209621	0.0245458	2.30697	2.30697	0.063973357
SH3BP1	0.0245402	2.37808	2.37808	0.063973174
TSEN34	0.0245131	1.72221	1.72221	0.063912202
SLC35F6	0.0244684	1.79234	1.79234	0.063845814
ICA1L	0.0243627	1.56218	1.56218	0.063587459
ZC3H12D	0.0243548	1.9013	1.9013	0.063586114
HP09025	0.0243454	1.70777	1.70777	0.063571211
RNPEPL1	0.024318	1.93133	1.93133	0.063528562
TNIP1	0.0242845	1.64866	1.64866	0.063450671
GLRB	0.0242574	0.585846	-1.70693	0.063389482
LOC284454	0.024245	2.1231	2.1231	0.063366694
NAP1L3	0.024219	0.44972	-2.22361	0.063317959
AX747757	0.0242052	2.22022	2.22022	0.063291489
HSD52	0.0241924	7.24287	7.24287	0.063267626
DCAF15	0.0241861	1.53568	1.53568	0.063260758
CD14	0.0241678	2.85556	2.85556	0.063229296
ZFR2	0.0241704	3.05532	3.05532	0.063229296
PLCB2	0.0241589	2.36815	2.36815	0.063218419
SLC13A5	0.0241033	2.06035	2.06035	0.063092101
U6_81	0.0240549	2.83033	2.83033	0.062984557
NFXL1	0.024026	1.58258	1.58258	0.062918453
RANBP9	0.0239829	1.51672	1.51672	0.062815136
LRRD1	0.0239681	2.31374	2.31374	0.062812641
SDF2L1	0.0239736	4.87828	4.87828	0.062812641
RFWD3	0.0239755	1.61361	1.61361	0.062812641
CARNS1	0.0239021	2.38974	2.38974	0.062670229
NOLC1	0.0238897	1.52694	1.52694	0.062647255
LHFPL2	0.0238562	1.52205	1.52205	0.06257313
LURAP1L	0.0238578	0.40768	-2.4529	0.06257313
FAM167B	0.0238419	3.25909	3.25909	0.062568146
HP08474	0.023845	1.79426	1.79426	0.062568146
PRAF2	0.023831	1.8267	1.8267	0.062550473
PNO1	0.0238142	1.8444	1.8444	0.062515905
AATF	0.0237843	2.75182	2.75182	0.062446933
CAST	0.0237623	1.83673	1.83673	0.0624082
PHF20	0.0237403	1.52305	1.52305	0.062376537
WDFY3-AS2	0.023743	0.544447	-1.83672	0.062376537
DUSP7	0.0237352	0.594451	-1.68222	0.062375077
LETM2	0.0236902	2.16581	2.16581	0.062268424
LILRB5	0.023691	2.72146	2.72146	0.062268424
ZBTB7B	0.02368	1.61558	1.61558	0.062268023
C9orf172	0.0236233	1.86951	1.86951	0.062137903
GAS2	0.0236039	0.528596	-1.8918	0.062096358
SCARNA9L	0.0235895	2.68091	2.68091	0.062077442
PIK3CD	0.0235794	1.86684	1.86684	0.062060347
TLR2	0.0235475	3.83398	3.83398	0.06198586
TMEM185B	0.0235165	1.50775	1.50775	0.061915564
FAAH	0.0234911	1.50485	1.50485	0.061865764
DNA2	0.0234836	1.80011	1.80011	0.061862584
PGF	0.0234863	1.89038	1.89038	0.061862584
CTSB	0.0234707	2.05077	2.05077	0.061840411
CX3CR1	0.0234646	0.57234	-1.74721	0.061833799
SEC24B-AS1	0.0234503	4.03447	4.03447	0.061812689
AX748265	0.0234343	1.9378	1.9378	0.061791775
GDAP1	0.0234181	1.76823	1.76823	0.061763262
CBWD1	0.0233824	2.67656	2.67656	0.061692709
C11orf92	0.0233665	1.60383	1.60383	0.061660205
KBTBD13	0.0233414	0.484183	-2.06533	0.061631594
CD81	0.0233485	1.57245	1.57245	0.061631594
GPS2	0.0233073	1.68459	1.68459	0.061560585
SESN3	0.0232826	3.71845	3.71845	0.061534559
KIAA0913	0.0232868	1.79487	1.79487	0.061534559
SENP3-EIF4A1	0.0232903	4.54647	4.54647	0.061534559
TMEM178B	0.0232713	2.57006	2.57006	0.061522115
CTAGE11P	0.0232308	0.287308	-3.48058	0.061433908
RPSA	0.0231848	1.55642	1.55642	0.061321677
HMOX2	0.0231223	1.52834	1.52834	0.061208377
KCNQ1	0.0231245	2.27816	2.27816	0.061208377
CNTF	0.0231298	0.353376	-2.82985	0.061208377
AX747376	0.0231313	1.87818	1.87818	0.061208377
MTUS2	0.023087	12.1537	12.1537	0.06113839
HMBOX1	0.0230682	2.42372	2.42372	0.061116534
TCEB1	0.0230415	0.633258	-1.57913	0.061063403
PKP1	0.0230423	2.67008	2.67008	0.061063403
AX747630	0.0230048	3.36889	3.36889	0.061004875
SPTB	0.0230005	2.55319	2.55319	0.061002866
FANCI	0.0229963	3.08918	3.08918	0.061001122
NINJ2	0.0229605	1.69042	1.69042	0.060924926
BMI1	0.0229561	0.530875	-1.88368	0.060922638
IRF5	0.0229066	2.18453	2.18453	0.060828768
C10orf11	0.0228321	0.397214	-2.51753	0.060640283
BIRC5	0.0228321	2.70033	2.70033	0.060640283
ARMC9	0.0228135	3.5594	3.5594	0.060609578
TBX6	0.0227806	2.039	2.039	0.060531509
LOC389332	0.0227252	0.133736	-7.47743	0.060393622
BX537783	0.0227052	2.18821	2.18821	0.060350315
PNCK	0.0226828	2.54186	2.54186	0.060336789
FXYD4	0.022688	0.397223	-2.51748	0.060336789
FERMT3	0.0226636	1.8216	1.8216	0.060304366
SPTLC3	0.0226511	2.00663	2.00663	0.06029506
ANKRD20A9P	0.0226402	1.56447	1.56447	0.060279357
THRAP3	0.0226059	1.61653	1.61653	0.060206651
KCTD7	0.0225873	1.54186	1.54186	0.060166418
ADM2	0.0225638	3.12106	3.12106	0.06012242
XPO6	0.0225551	1.56319	1.56319	0.060108539
MFGE8	0.0225451	1.66836	1.66836	0.060094387
LINC00595	0.0225463	8.2659	8.2659	0.060094387
SOAT1	0.0225359	2.23306	2.23306	0.060092198
RIMKLB	0.0225254	1.72373	1.72373	0.060091609
CLPTM1	0.0225313	2.22046	2.22046	0.060091609
RAMP3	0.0225101	2.06593	2.06593	0.060062974
ABCA9	0.0224856	2.08948	2.08948	0.060016199
MND1	0.0224744	0.488034	-2.04904	0.060004906
PPP4R4	0.0224641	5.41008	5.41008	0.059986706
GAL3ST1	0.0224396	4.25927	4.25927	0.059945748
AK022793	0.0224418	2.79033	2.79033	0.059945748
AK128400	0.0224314	1.73306	1.73306	0.059936562
RGN	0.022423	0.646113	-1.54772	0.059923414
SKA1	0.0223763	2.02799	2.02799	0.059817178
SH3BP5	0.0223662	2.0517	2.0517	0.059799461
POU2AF1	0.0223619	1.73542	1.73542	0.059797248
FANCF	0.0223094	1.90054	1.90054	0.059683417
PTPRJ	0.0223022	1.91582	1.91582	0.059677615
SIPA1L3	0.0223033	1.74031	1.74031	0.059677615
EPAS1	0.0222929	0.64063	-1.56096	0.059677605
RFESD	0.0222584	0.590445	-1.69364	0.059602813
MYO3B	0.0222303	3.20376	3.20376	0.059537791
AK055250	0.0222093	1.69766	1.69766	0.059513569
LOC100506714	0.0222178	1.74949	1.74949	0.059513569
VPS72	0.0222025	1.60269	1.60269	0.05951256
PACSIN2	0.0222032	1.70969	1.70969	0.05951256
KRTAP19-3	0.0222036	25.8277	25.8277	0.05951256
BC067268	0.0221725	1.79903	1.79903	0.059475486
PARP12	0.0221614	1.60112	1.60112	0.059456851
IL31RA	0.0221621	0.338884	-2.95087	0.059456851
AK022997	0.022147	1.81625	1.81625	0.059441031
CDC14B	0.0221493	2.11118	2.11118	0.059441031
ULBP3	0.0221368	2.83972	2.83972	0.059435272
SLC28A2	0.0221109	2.4537	2.4537	0.059393513
LYAR	0.0220844	1.85246	1.85246	0.059340841
XYLB	0.022056	1.74778	1.74778	0.059280498
MYO16-AS1	0.0220585	24.8717	24.8717	0.059280498
ANXA8	0.0220234	4.30292	4.30292	0.059209217
LRRC8C	0.0220251	0.655474	-1.52561	0.059209217
RAC2	0.0220051	2.36747	2.36747	0.059182532
PARD6A	0.0220083	1.72595	1.72595	0.059182532
PCDH20	0.0219662	5.68647	5.68647	0.059097005
WNT4	0.0219488	6.12106	6.12106	0.059068649
ZDHHC24	0.0219338	1.5734	1.5734	0.059037507
TWISTNB	0.02192	2.5082	2.5082	0.059009586
PPP5D1	0.0218414	4.3868	4.3868	0.058832493
ALG5	0.0218445	1.77058	1.77058	0.058832493
SLC22A20	0.0218489	1.51187	1.51187	0.058832493
TTC39B	0.0218201	2.18878	2.18878	0.058803073
NOG	0.0218219	2.71658	2.71658	0.058803073
GCSHP3	0.0217982	0.59648	-1.6765	0.0587822
LPO	0.0217789	4.7637	4.7637	0.058758602
CELSR2	0.0217359	0.526581	-1.89904	0.058660701
RHBDL2	0.021719	2.15182	2.15182	0.058624279
ZNF367	0.0216696	1.61311	1.61311	0.05854411
TRMU	0.0216822	1.53157	1.53157	0.05854411
C18orf61	0.0216415	2.83206	2.83206	0.05849761
GOLT1A	0.0216251	10.1536	10.1536	0.058462456
C8orf82	0.0216087	1.99305	1.99305	0.058427292
AOAH	0.0215907	3.68664	3.68664	0.058404827
SNX21	0.021597	1.54908	1.54908	0.058404827
ADI1	0.0215765	1.53046	1.53046	0.05837689
PTOV1-AS1	0.0215532	2.34774	2.34774	0.05834084
RPL7A	0.0215429	1.52631	1.52631	0.058322635
CD151	0.0214936	2.19715	2.19715	0.058207467
BCYRN1	0.021475	5.42784	5.42784	0.058166785
C1QTNF3	0.0214558	0.560651	-1.78364	0.058132525
BEGAIN	0.0214397	0.174621	-5.72668	0.058098045
RUSC1-AS1	0.0214153	2.14797	2.14797	0.058050194
C21orf119	0.0213885	1.79159	1.79159	0.057986675
DHX37	0.0213679	3.11917	3.11917	0.057949072
ELFN1	0.0213536	0.471506	-2.12086	0.057928536
GAB1	0.0213464	0.36356	-2.75058	0.057924097
Metazoa_SRP_50	0.0213486	3.24015	3.24015	0.057924097
RAB8A	0.0213209	1.5089	1.5089	0.057867174
ZNF235	0.0212741	0.642259	-1.557	0.057767467
FANCG	0.0212666	1.62535	1.62535	0.057756209
AX747775	0.021254	2.37955	2.37955	0.057731094
C9orf170	0.0212166	2.69987	2.69987	0.057641314
MITF	0.0212176	1.62671	1.62671	0.057641314
UBALD1	0.0211839	1.72719	1.72719	0.05757173
CLDN9	0.0211848	2.63935	2.63935	0.05757173
N4BP3	0.0211396	1.53319	1.53319	0.057483823
CLDND2	0.0211272	3.49674	3.49674	0.057459177
SMTNL2	0.0211187	2.81187	2.81187	0.057445132
BC007399	0.0211128	2.8734	2.8734	0.057438156
DL490908	0.0211044	1.66076	1.66076	0.057424375
AL832184	0.0210687	1.80406	1.80406	0.057345358
THG1L	0.0210612	2.28906	2.28906	0.057334007
HOTAIRM1	0.0210572	2.02858	2.02858	0.05733218
GCC1	0.0210207	1.64174	1.64174	0.057259961
ZNF669	0.0209784	1.68605	1.68605	0.057180916
STAT5A	0.0209672	1.99711	1.99711	0.05715998
TBC1D10C	0.0209674	2.27912	2.27912	0.05715998
U6_10	0.02092	2.37553	2.37553	0.057057859
SLC30A2	0.0209043	7.43968	7.43968	0.05703198
ZNF641	0.0209072	1.74229	1.74229	0.05703198
NCAPD2	0.0208888	1.50966	1.50966	0.057008879
MYO1F	0.0208821	2.1372	2.1372	0.056999627
7SK_80	0.0208688	1.89386	1.89386	0.056972353
RAC1	0.0208531	1.74212	1.74212	0.056938518
HDDC3	0.0208488	1.68565	1.68565	0.056935805
HCK	0.0208307	2.60895	2.60895	0.056895398
SSRP1	0.0208227	2.92584	2.92584	0.056882569
ZBP1	0.0208167	2.43766	2.43766	0.056875201
U6_4	0.0207781	2.87999	2.87999	0.056787758
UGGT2	0.0207704	2.2598	2.2598	0.056775724
OIP5	0.0207327	2.20904	2.20904	0.056720216
SYK	0.0207407	3.0075	3.0075	0.056720216
AX746522	0.0206808	2.46889	2.46889	0.056593685
ATXN7L1	0.0206739	1.78796	1.78796	0.056583794
FBXW4	0.0206631	1.71698	1.71698	0.056563224
FBXO2	0.0206531	5.13859	5.13859	0.056553326
CDKN2D	0.0206354	1.70194	1.70194	0.056522839
RNF135	0.0206191	2.25223	2.25223	0.056496662
BC021234	0.0206118	1.66449	1.66449	0.056485647
KDSR	0.0205981	1.80431	1.80431	0.056457087
KRT15	0.0205868	6.29273	6.29273	0.056435098
PIGQ	0.0205741	2.05718	2.05718	0.056409262
B9D1	0.0205559	1.90416	1.90416	0.056368337
IFT122	0.0205425	1.51468	1.51468	0.056358514
TRIL	0.0205105	0.583343	-1.71426	0.056279688
LINC00893	0.0205008	1.72171	1.72171	0.056262036
CTSZ	0.0204831	1.59559	1.59559	0.05622242
LOC100506083	0.0204657	1.59694	1.59694	0.056183615
AK057897	0.0204549	1.76905	1.76905	0.05616292
QRFPR	0.020436	1.8188	1.8188	0.056131122
WDR54	0.0203977	1.87002	1.87002	0.056050549
PASK	0.02039	1.81007	1.81007	0.056038332
MAP1S	0.0203846	1.97976	1.97976	0.056032434
SYTL1	0.0203753	2.56669	2.56669	0.056015811
BC043188	0.0203698	0.262114	-3.81514	0.056009632
THBD	0.0203616	0.412738	-2.42284	0.055996026
CTRL	0.02032	3.38387	3.38387	0.055908407
MAFA	0.0203106	2.25224	2.25224	0.055891474
LAMB2P1	0.0202917	2.35042	2.35042	0.055848388
RRAD	0.0202848	10.5934	10.5934	0.055844102
PRKD2	0.0202869	1.55263	1.55263	0.055844102
TMEM56-RWDD3	0.0202585	0.391336	-2.55535	0.05579268
MRTO4	0.0202373	2.26986	2.26986	0.05575681
LINC00269	0.0202383	2.53703	2.53703	0.05575681
PRKCQ-AS1	0.0202244	0.644099	-1.55256	0.055748026
VSIG10	0.0202092	0.560102	-1.78539	0.05572645
FRY	0.020211	0.607489	-1.64612	0.05572645
BC033996	0.020192	8.83294	8.83294	0.055698612
NR1D2	0.0201793	0.645497	-1.54919	0.055681417
BC041998	0.0201735	2.45042	2.45042	0.055678198
AX747408	0.0201424	3.80982	3.80982	0.055606327
CANX	0.0201327	1.84496	1.84496	0.05558846
AP5B1	0.0201276	2.36004	2.36004	0.055583291
BMP6	0.0201224	0.643106	-1.55495	0.055577843
BC090058	0.0201153	1.68456	1.68456	0.055574603
BACE1	0.020118	1.61646	1.61646	0.055574603
FBL	0.0200984	2.44608	2.44608	0.055538278
PLA2G4C	0.0200879	1.66078	1.66078	0.055523975
CCL16	0.0200888	1.5423	1.5423	0.055523975
LINC00899	0.02009	1.80595	1.80595	0.055523975
LOC100287846	0.0200477	2.33815	2.33815	0.05544266
7SK_44	0.0200182	2.56691	2.56691	0.055381629
SLC1A6	0.0200001	2.24721	2.24721	0.055347126
ECEL1	0.0199828	0.281983	-3.54631	0.055316476
NBPF8	0.0199828	1.67685	1.67685	0.055316476
MPO	0.019973	1.77112	1.77112	0.055313774
MXD4	0.019974	1.64828	1.64828	0.055313774
MKI67IP	0.0199754	2.20502	2.20502	0.055313774
PTMS	0.0199274	1.73196	1.73196	0.055216373
RPP25	0.0198901	3.17041	3.17041	0.055121888
GEMIN8P4	0.0198839	1.82693	1.82693	0.055113575
CTNNAL1	0.0198728	2.01816	2.01816	0.055091676
BC071797	0.0198454	2.55643	2.55643	0.055024575
RGS14	0.0198367	2.3151	2.3151	0.055018169
LOC286467	0.0197835	3.53281	3.53281	0.054879454
LOC646762	0.01978	1.56829	1.56829	0.054878585
EVI5	0.019776	1.66673	1.66673	0.054876329
SSTR2	0.0197652	2.07417	2.07417	0.054855199
XRRA1	0.0197377	1.93723	1.93723	0.054787707
H2AFX	0.019715	1.5906	1.5906	0.054750951
SLC5A6	0.0197181	2.12742	2.12742	0.054750951
APOBEC3D	0.0197109	1.59818	1.59818	0.054748614
HTRA1	0.0196736	2.23938	2.23938	0.054653826
RBM26-AS1	0.0196672	1.66845	1.66845	0.054644861
LOC100133985	0.0196506	4.11696	4.11696	0.054625179
BLOC1S2	0.0196444	2.10402	2.10402	0.054621487
LOC650368	0.0196445	1.64354	1.64354	0.054621487
UIMC1	0.0196461	1.53457	1.53457	0.054621487
LOC283731	0.0196307	2.30122	2.30122	0.054605674
ESYT3	0.0196309	3.44751	3.44751	0.054605674
BTG2	0.019605	0.289485	-3.45441	0.054551253
GHR	0.019591	0.662874	-1.50858	0.054521107
ZNF280C	0.0195729	1.57336	1.57336	0.054495028
FKBP11	0.0195753	2.26143	2.26143	0.054495028
TEX264	0.0195497	1.89175	1.89175	0.054441362
DISP2	0.0195391	2.56952	2.56952	0.054433177
SIK3	0.0195393	1.50598	1.50598	0.054433177
ODF2	0.0195422	2.34432	2.34432	0.054433177
TMEM81	0.0195436	2.65619	2.65619	0.054433177
BCAT1	0.0194202	2.70359	2.70359	0.054157633
AX747846	0.0194246	1.87887	1.87887	0.054157633
RPL13AP20	0.0194258	2.53639	2.53639	0.054157633
ARNTL2	0.019406	1.83253	1.83253	0.05413179
ADH4	0.0194071	2.04345	2.04345	0.05413179
RASAL3	0.0193934	1.9887	1.9887	0.054122824
SLAMF1	0.0193949	2.34111	2.34111	0.054122824
KLHL17	0.0193976	1.92178	1.92178	0.054122824
SSR4	0.0193861	1.55133	1.55133	0.054117041
LONRF3	0.0193789	2.25312	2.25312	0.054105713
TMEM61	0.0193708	4.73324	4.73324	0.054091867
LRP11	0.0193519	2.06069	2.06069	0.054047854
CBX6	0.0193444	1.55078	1.55078	0.054035671
CMIP	0.0193391	2.09621	2.09621	0.05402963
ATP8B4	0.0193025	1.99396	1.99396	0.05394488
CCDC59	0.0192854	2.08151	2.08151	0.053926891
GRAMD1A	0.019287	2.0719	2.0719	0.053926891
AZGP1P1	0.0192898	2.60052	2.60052	0.053926891
FLJ23867	0.0192642	1.97773	1.97773	0.053890316
SOBP	0.019253	1.62212	1.62212	0.053872772
BC009467	0.0192548	2.01635	2.01635	0.053872772
DQ583205	0.0192432	1.84678	1.84678	0.053857817
SFRP4	0.0192397	0.28866	-3.46429	0.053856774
LTBR	0.0192149	2.53642	2.53642	0.053804844
BEST1	0.0192078	3.54981	3.54981	0.05380246
LOC644215	0.0191996	2.1819	2.1819	0.05378824
RAET1E	0.0191963	19.0159	19.0159	0.053787745
SULT1A3	0.0191404	2.31182	2.31182	0.053670481
TRIM16	0.0191451	1.62383	1.62383	0.053670481
KRAS	0.0190765	1.7621	1.7621	0.053521735
BAI3	0.0190555	0.408461	-2.44822	0.053488959
ATAD5	0.0190379	1.96849	1.96849	0.053462037
ZNF766	0.019026	1.58872	1.58872	0.053447737
HTR7P1	0.0190284	1.6817	1.6817	0.053447737
MYL1	0.0189748	0.490798	-2.0375	0.053331978
PLA1A	0.0188952	5.79555	5.79555	0.053141858
GMEB1	0.0188979	1.50972	1.50972	0.053141858
LOC257396	0.0188538	1.83737	1.83737	0.053035167
LOC100132356	0.0188438	2.10306	2.10306	0.053015697
COL7A1	0.0188171	1.89166	1.89166	0.052949229
SPATA6L	0.0188125	1.8813	1.8813	0.052944936
PPIL4	0.0187958	2.35702	2.35702	0.052915232
NACC1	0.0187901	1.75984	1.75984	0.052907834
TNRC6C	0.0187838	1.61288	1.61288	0.052905785
ARMC2	0.0187863	1.67393	1.67393	0.052905785
LOC101410533	0.0187626	1.87665	1.87665	0.052864976
CPLX1	0.0187425	5.07763	5.07763	0.052816985
AK055533	0.0187311	56.7895	56.7895	0.052810127
BC039487	0.0187333	2.9198	2.9198	0.052810127
AK090700	0.018737	1.96487	1.96487	0.052810127
KIAA0020	0.0186783	2.70487	2.70487	0.052679169
HYAL2	0.0186554	1.69476	1.69476	0.052631822
EIF3J-AS1	0.018649	1.54781	1.54781	0.052622387
IAPP	0.0186413	2.9112	2.9112	0.05260928
DDX18	0.0186016	1.70079	1.70079	0.052505844
MIAT	0.0185963	0.31365	-3.18827	0.052499489
AK126180	0.0185838	2.68276	2.68276	0.052472802
SLC52A2	0.0185661	2.7346	2.7346	0.052431421
SNTB1	0.0185426	1.75286	1.75286	0.052373645
PRR5	0.0185374	1.79797	1.79797	0.052368677
C1QA	0.0185378	4.46994	4.46994	0.052368677
ECT2	0.0185265	2.09957	2.09957	0.052353931
RBBP8	0.0185153	2.66392	2.66392	0.052330868
BZRAP1-AS1	0.0185029	2.51404	2.51404	0.052304406
MYH9	0.0184961	1.64521	1.64521	0.052293768
BC032117	0.0184636	2.22587	2.22587	0.052219027
PLTP	0.018455	3.95515	3.95515	0.052211481
PIGL	0.0184579	1.61751	1.61751	0.052211481
DENND4A	0.0184322	1.59595	1.59595	0.052186761
MCM9	0.0184341	1.61509	1.61509	0.052186761
H2AFJ	0.01844	2.12081	2.12081	0.052186761
AK295617	0.0184409	2.64076	2.64076	0.052186761
C19orf10	0.0184211	1.68266	1.68266	0.052185295
FAM86C1	0.0184244	5.61117	5.61117	0.052185295
RRBP1	0.0183799	1.74192	1.74192	0.052099194
NEK2	0.0183819	2.06843	2.06843	0.052099194
FLJ42627	0.0183466	3.22848	3.22848	0.05204197
BC047364	0.0183435	2.04305	2.04305	0.052041749
MTG1	0.0183324	1.83621	1.83621	0.052018827
SCNN1D	0.0183196	1.93451	1.93451	0.0520039
AP3S2	0.0183208	1.90571	1.90571	0.0520039
SIGMAR1	0.0183211	2.07554	2.07554	0.0520039
BC043227	0.0183078	2.69023	2.69023	0.052000433
BOLL	0.0182305	0.480768	-2.08001	0.051797961
DUOX1	0.0182257	2.16547	2.16547	0.051792868
GMIP	0.0182166	2.01587	2.01587	0.051775552
SULF2	0.0181209	1.66031	1.66031	0.051529065
R3HDM4	0.0181135	2.20647	2.20647	0.051520226
PREPL	0.0181148	2.43343	2.43343	0.051520226
RNF207	0.0180703	0.501558	-1.99379	0.051436213
SLC7A5P2	0.0180735	2.47692	2.47692	0.051436213
MYO9B	0.0180743	1.72949	1.72949	0.051436213
FITM2	0.0180498	0.618405	-1.61706	0.051394776
COL28A1	0.0180214	3.83252	3.83252	0.051336297
GPC2	0.0180233	2.78424	2.78424	0.051336297
LOC145783	0.0180113	4.88702	4.88702	0.051327585
FAM198B	0.0180072	0.546469	-1.82993	0.051324394
DKFZp761G0818	0.018	2.85196	2.85196	0.051318637
EHD4	0.0180001	2.05673	2.05673	0.051318637
7SK_25	0.0180015	3.22373	3.22373	0.051318637
ZFAND2A	0.0180022	1.72533	1.72533	0.051318637
CCDC170	0.0179834	1.86181	1.86181	0.05130751
PILRB	0.017967	1.51636	1.51636	0.051269214
AK127472	0.0179517	0.547144	-1.82767	0.051234045
GDNF-AS1	0.0179442	2.24395	2.24395	0.051223127
LOC654433	0.017906	4.63857	4.63857	0.051156651
C19orf43	0.0179071	1.59163	1.59163	0.051156651
LINC00574	0.0179109	3.57641	3.57641	0.051156651
HAS2-AS1	0.0179127	2.95101	2.95101	0.051156651
AK095583	0.0178814	2.31066	2.31066	0.05110116
FLJ45340	0.0178372	1.59881	1.59881	0.051000236
AX747103	0.0178239	2.09349	2.09349	0.050976105
TSNAXIP1	0.0178186	2.16685	2.16685	0.050972444
NUGGC	0.0178083	1.71215	1.71215	0.050963746
CBFB	0.0178116	2.33713	2.33713	0.050963746
DKFZp686L08115	0.0177843	1.71023	1.71023	0.050916614
DYNLRB2	0.0177497	4.16795	4.16795	0.050843771
GPR137C	0.0177381	0.573799	-1.74277	0.050826592
NAA15	0.0177185	1.50673	1.50673	0.05079937
AF086351	0.0177227	2.08281	2.08281	0.05079937
SMC1A	0.0177227	1.59405	1.59405	0.05079937
DMXL2	0.0177085	1.86772	1.86772	0.050792485
BC133018	0.0176957	2.78422	2.78422	0.050764226
SLC27A4	0.0176856	2.90761	2.90761	0.050743705
C21orf67	0.0176669	2.57139	2.57139	0.050706947
VSIG1	0.017645	1.82695	1.82695	0.050660978
LIG4	0.017612	1.60098	1.60098	0.050591535
ENKD1	0.0176064	2.42162	2.42162	0.050583886
MED16	0.0175851	2.56813	2.56813	0.050531121
PPP1R13L	0.0175639	1.61363	1.61363	0.050481499
C1orf159	0.0175374	1.63107	1.63107	0.050419293
TMEM206	0.01753	1.85173	1.85173	0.050414485
PROM2	0.0175328	2.20218	2.20218	0.050414485
HDGF	0.0175184	1.51842	1.51842	0.050389906
FANK1	0.0175037	2.62446	2.62446	0.050356897
TMEM220-AS1	0.017504	1.638	1.638	0.050356897
RTN4R	0.0174933	6.10262	6.10262	0.050342934
FANCC	0.0174757	1.72627	1.72627	0.050338463
LOC100287792	0.0174804	3.22623	3.22623	0.050338463
BAZ1B	0.0174848	1.52109	1.52109	0.050338463
FUT6	0.017451	2.41288	2.41288	0.050324677
AK054753	0.0174573	2.54142	2.54142	0.050324677
ALDH3A2	0.0174619	1.72786	1.72786	0.050324677
LILRB3	0.017464	2.1927	2.1927	0.050324677
RBM24	0.0174665	0.562675	-1.77723	0.050324677
CLSPN	0.0174322	2.13566	2.13566	0.050296341
DQ598910	0.0174333	2.09739	2.09739	0.050296341
SH3BP4	0.0174199	2.48985	2.48985	0.050274526
PIAS4	0.0173947	1.50615	1.50615	0.050234558
CHCHD6	0.017391	1.61254	1.61254	0.050233212
LMTK2	0.0173639	0.658733	-1.51807	0.050163349
CYP11A1	0.0173551	1.762	1.762	0.050146338
ADCY10	0.017346	2.27292	2.27292	0.050128455
STAB1	0.0173389	3.3332	3.3332	0.050116347
KRT18	0.017333	2.84879	2.84879	0.050107704
C8orf4	0.0173249	0.552772	-1.80906	0.050101109
C1orf140	0.0172972	2.15649	2.15649	0.05003781
RNF19B	0.0172904	1.53804	1.53804	0.050026542
C22orf46	0.0172635	1.58632	1.58632	0.049957105
APITD1-CORT	0.0172275	1.73312	1.73312	0.049861307
LOC285696	0.0171728	1.97811	1.97811	0.049719702
TBXAS1	0.017147	3.16254	3.16254	0.049661703
AX746765	0.0171375	1.68335	1.68335	0.049642538
CCDC11	0.0171257	2.35083	2.35083	0.049616703
WTAP	0.0171114	1.77267	1.77267	0.049583614
CEL	0.0170676	1.67139	1.67139	0.049494215
ATP8B1	0.0170727	0.549488	-1.81988	0.049494215
TRMT13	0.0170748	1.71945	1.71945	0.049494215
PRR7	0.0169945	5.07442	5.07442	0.049319563
SORCS2	0.0169852	2.1436	2.1436	0.049300881
MAP2K6	0.0169811	0.563923	-1.77329	0.04929729
PRRG2	0.0169644	2.89181	2.89181	0.049257112
PPDPF	0.0169236	1.80396	1.80396	0.049146933
LCA5L	0.0169173	2.15174	2.15174	0.049136924
SPTBN2	0.016901	2.85832	2.85832	0.049102219
JMJD8	0.0168942	1.86316	1.86316	0.049094671
C1orf220	0.0168699	2.47202	2.47202	0.049040606
AK123826	0.0168559	2.59799	2.59799	0.049008762
BC038210	0.0168492	0.284821	-3.51098	0.049005248
SNX8	0.0168256	1.54067	1.54067	0.048944875
MAP4K4	0.0168174	1.50022	1.50022	0.048929286
DDX49	0.0168069	1.58725	1.58725	0.048915265
KIAA0513	0.0167824	1.96722	1.96722	0.048860475
SMARCD3	0.0167416	1.50021	1.50021	0.048758176
XPNPEP1	0.0167383	1.68319	1.68319	0.048756811
FAM86DP	0.0167306	1.85212	1.85212	0.048742626
PTRH2	0.016708	2.0084	2.0084	0.04868502
TRAF7	0.0167019	2.20941	2.20941	0.048681019
OSGIN1	0.0166443	0.464993	-2.15057	0.048535991
MYL4	0.0166484	9.39736	9.39736	0.048535991
TMEM184B	0.0166249	1.94802	1.94802	0.048492108
SNORA48_2	0.0166092	5.14952	5.14952	0.048472316
INHBA-AS1	0.01661	2.51663	2.51663	0.048472316
FUCA1	0.0166137	3.96373	3.96373	0.048472316
NEU1	0.0166153	1.52537	1.52537	0.048472316
BTBD8	0.0166	0.414682	-2.41149	0.048460519
FAM26E	0.0165834	0.642763	-1.55578	0.048430814
BC065763	0.0165842	2.06906	2.06906	0.048430814
EME2	0.0165748	3.45553	3.45553	0.048428
EFCAB5	0.0165101	1.83616	1.83616	0.048255335
SPDEF	0.0164792	3.50068	3.50068	0.048173197
SCPEP1	0.0164745	1.59246	1.59246	0.048169681
BC037357	0.0164752	2.60135	2.60135	0.048169681
GOLM1	0.0164632	2.11282	2.11282	0.04816088
AK092965	0.0164638	4.72433	4.72433	0.04816088
NKAIN2	0.0163953	0.473999	-2.10971	0.047993109
HSPB1	0.0163783	1.8362	1.8362	0.047951497
CRYM-AS1	0.0163465	3.24486	3.24486	0.047920947
GPR68	0.0163525	4.88294	4.88294	0.047920947
MOBP	0.0163531	2.90224	2.90224	0.047920947
CARHSP1	0.0163572	1.94923	1.94923	0.047920947
SEC61A1	0.0163621	1.59713	1.59713	0.047920947
WDR27	0.0163419	1.92415	1.92415	0.047918246
STX1A	0.0163366	3.38078	3.38078	0.047910863
BC067356	0.016331	1.99049	1.99049	0.047902598
APAF1	0.0163074	1.55648	1.55648	0.047866986
RAP1A	0.0163085	1.60071	1.60071	0.047866986
SLC29A3	0.0163128	2.45166	2.45166	0.047866986
Metazoa_SRP_20	0.0162822	4.63663	4.63663	0.047816468
BCL3	0.0162739	2.60762	2.60762	0.047808398
ITPKC	0.0162299	2.59434	2.59434	0.047695411
RPUSD1	0.016194	1.54714	1.54714	0.047606158
AK310030	0.016172	2.39901	2.39901	0.047549601
DUSP4	0.016157	2.33454	2.33454	0.047513609
PDLIM3	0.0161455	1.70039	1.70039	0.0474879
ARHGAP35	0.0161384	0.658195	-1.51931	0.047475126
VSTM2L	0.0161194	16.9551	16.9551	0.047427334
KCNH6	0.0161128	3.65297	3.65297	0.047416017
FAM212A	0.0161034	4.84243	4.84243	0.047404401
FOXN3-AS1	0.0161061	2.35248	2.35248	0.047404401
TMEM234	0.0160916	1.88995	1.88995	0.047377918
BC033164	0.0160807	2.78704	2.78704	0.047353922
ZNF563	0.0160656	1.62589	1.62589	0.047328739
AICDA	0.0160694	2.45462	2.45462	0.047328739
CPT1C	0.0160513	2.04234	2.04234	0.047299698
TMEM80	0.01604	1.74568	1.74568	0.047282581
LOC90834	0.0160269	1.76227	1.76227	0.047260145
ARHGAP11B	0.0160091	2.60762	2.60762	0.047231203
CIRBP-AS1	0.0160116	4.82786	4.82786	0.047231203
LINC00371	0.0160046	1.8532	1.8532	0.047226733
AMICA1	0.0159985	2.59526	2.59526	0.047216824
NOMO2	0.0159741	3.11041	3.11041	0.047177393
FBXO25	0.0159782	1.53461	1.53461	0.047177393
OTX2-AS1	0.0159804	1.66465	1.66465	0.047177393
AK095721	0.0159824	1.75794	1.75794	0.047177393
CDH24	0.0159523	3.57473	3.57473	0.047142044
PPRC1	0.015953	2.64902	2.64902	0.047142044
NKAPL	0.015954	1.71808	1.71808	0.047142044
SMPD2	0.0159387	2.78846	2.78846	0.047121091
NME1	0.0159291	3.54986	3.54986	0.047100795
NAF1	0.0159231	2.6364	2.6364	0.047091139
GIMAP1	0.0159019	1.60121	1.60121	0.047041844
AK123181	0.0159037	2.17379	2.17379	0.047041844
ABCA6	0.0158855	2.04539	2.04539	0.047014809
TMED6	0.0158872	3.40431	3.40431	0.047014809
LRWD1	0.0158887	1.61514	1.61514	0.047014809
ULK3	0.0158891	1.70484	1.70484	0.047014809
CHDH	0.0158764	1.8095	1.8095	0.04700954
AK074396	0.0158527	0.49164	-2.03401	0.046955512
KLHL31	0.0158479	0.583354	-1.71422	0.046952628
ABCE1	0.015849	1.84316	1.84316	0.046952628
KANK2	0.0158384	1.95544	1.95544	0.046937375
ZNF615	0.0158262	0.622045	-1.6076	0.046909293
FER	0.0158195	1.51876	1.51876	0.046897506
CCDC7	0.0157958	1.77093	1.77093	0.046837681
ANXA2	0.0157966	3.09946	3.09946	0.046837681
HEXIM1	0.0157817	2.46828	2.46828	0.04680962
DBN1	0.0157675	2.4058	2.4058	0.046775559
ST6GALNAC4	0.0157572	3.40542	3.40542	0.046753057
NOVA1	0.0157019	2.18917	2.18917	0.04661307
MVK	0.0156846	3.72474	3.72474	0.046569741
LOC550112	0.0156424	1.79944	1.79944	0.046460173
FGFR2	0.0156184	2.39351	2.39351	0.046405187
SNRPB2	0.0156038	2.10213	2.10213	0.046369808
CTPS1	0.0155798	2.38478	2.38478	0.046322468
ADCY10P1	0.0155657	2.03961	2.03961	0.046289132
AL832909	0.0155659	1.7575	1.7575	0.046289132
NABP1	0.0155575	3.55152	3.55152	0.046280136
NSMCE4A	0.0155472	2.01556	2.01556	0.046257486
THAP10	0.0154997	0.592947	-1.68649	0.046151685
EFEMP2	0.0155024	0.596524	-1.67638	0.046151685
MYBPH	0.0155036	11.364	11.364	0.046151685
MI0018003	0.015478	2.59194	2.59194	0.046102958
AK056623	0.0154792	1.52918	1.52918	0.046102958
MYH14	0.0154733	2.63538	2.63538	0.046101332
DEGS2	0.0154401	3.62727	3.62727	0.046026305
CCDC147	0.0154341	0.393051	-2.5442	0.046016384
ADAMTS8	0.0154307	0.104692	-9.55181	0.046014214
CCDC162P	0.0154278	2.71115	2.71115	0.046013534
SNORA3_2	0.0154026	0.193153	-5.17724	0.045962255
GSG2	0.0153962	4.42167	4.42167	0.04595112
NSDHL	0.0153891	1.72857	1.72857	0.045937891
AK093555	0.0153722	2.68972	2.68972	0.045895398
MKRN3	0.0153677	2.21711	2.21711	0.045893502
BC038201	0.0153689	2.09969	2.09969	0.045893502
SPI1	0.0153621	2.47731	2.47731	0.045889111
SHISA3	0.0153505	0.321258	-3.11276	0.045870373
TDG	0.0153202	1.56787	1.56787	0.045793156
TACSTD2	0.015322	3.88722	3.88722	0.045793156
ZC2HC1C	0.0153098	1.96396	1.96396	0.045780828
RASSF7	0.0153099	2.25087	2.25087	0.045780828
RPS5	0.0153038	1.73402	1.73402	0.045778485
CDK5	0.0152873	2.05441	2.05441	0.045741262
UPP1	0.0152797	2.00871	2.00871	0.045735911
CTDP1	0.0152719	2.04308	2.04308	0.045722773
AK000840	0.0152356	4.53832	4.53832	0.045622025
RAB9B	0.015216	0.596466	-1.67654	0.045571258
ZNF322_2	0.0152024	0.147765	-6.76752	0.045538447
MTBP	0.0151949	1.56252	1.56252	0.045537082
CLLU1	0.0151992	7.21811	7.21811	0.045537082
SIGLEC1	0.0151993	2.65673	2.65673	0.045537082
LILRA6	0.0151844	2.33484	2.33484	0.045516197
TCF19	0.0151806	0.656141	-1.52406	0.045512729
GALNS	0.0151753	1.83846	1.83846	0.045510758
SH3D21	0.0151773	2.62546	2.62546	0.045510758
ACTN3	0.015129	0.127119	-7.86665	0.045381729
FGF11	0.0151071	3.74827	3.74827	0.045331829
CADM2	0.0151009	0.465223	-2.14951	0.045328025
TLN1	0.0150964	1.53583	1.53583	0.045323414
C1S	0.0150917	1.79388	1.79388	0.045317204
ATP13A2	0.0150274	2.12469	2.12469	0.045139867
ZDHHC18	0.0150242	1.75873	1.75873	0.045138128
GNL3	0.0150124	2.12055	2.12055	0.045110546
MGC16142	0.0149848	1.62436	1.62436	0.045040879
CLDN15	0.0149866	2.08537	2.08537	0.045040879
BLOC1S3	0.0149679	1.78156	1.78156	0.045008243
ABL2	0.0149511	2.01635	2.01635	0.044973431
ZBTB3	0.0149434	1.50924	1.50924	0.044958122
NOSIP	0.014937	1.57843	1.57843	0.04494672
PLEKHH3	0.0149219	2.13106	2.13106	0.04490913
ATIC	0.0149128	1.9049	1.9049	0.04490165
FRA10AC1	0.0149142	2.04338	2.04338	0.04490165
COX10-AS1	0.0148825	1.6748	1.6748	0.044837567
RRP1	0.0148678	2.96378	2.96378	0.044808952
ABHD17C	0.014868	4.86449	4.86449	0.044808952
LOC100133091	0.0148683	2.26201	2.26201	0.044808952
PDE1C	0.0148532	0.211588	-4.72616	0.044789677
SGSM1	0.0148154	0.425736	-2.34888	0.044697968
AES	0.0148074	0.615054	-1.62587	0.044684376
NSUN6	0.0148083	1.57926	1.57926	0.044684376
EBPL	0.0148029	1.86046	1.86046	0.044683741
BC035370	0.0147992	2.24975	2.24975	0.044680404
CDCA5	0.0147718	2.73831	2.73831	0.044624169
AX747590	0.0147721	1.9109	1.9109	0.044624169
SF3B3	0.0147728	1.79546	1.79546	0.044624169
EFTUD2	0.0147486	1.98317	1.98317	0.044578151
COLGALT2	0.0147293	0.509776	-1.96165	0.044539644
NGFR	0.0147084	5.13415	5.13415	0.044484256
LIMD2	0.0146947	1.86284	1.86284	0.044450629
TMEM249	0.0146824	2.43199	2.43199	0.044421225
SENP1	0.0146716	1.51766	1.51766	0.044404152
CASP4	0.0146446	2.07093	2.07093	0.044345816
KLF11	0.0146126	0.657245	-1.5215	0.044256698
MI0006409	0.0145974	3.37589	3.37589	0.044218439
TFRC	0.0145944	0.220032	-4.54479	0.044217129
TNNI1	0.0145867	0.501827	-1.99272	0.044201577
SLC12A4	0.0145721	1.84111	1.84111	0.044175002
MAD2L1	0.0145728	1.51507	1.51507	0.044175002
MMP14	0.0145532	1.81807	1.81807	0.044131125
SNN	0.0145496	1.61017	1.61017	0.044127978
CCL4	0.0145455	3.62726	3.62726	0.044123314
RAD18	0.0145393	1.94008	1.94008	0.044112277
AL137522	0.0145314	2.74072	2.74072	0.044105788
BC029255	0.0145341	7.52787	7.52787	0.044105788
AK124326	0.0145346	4.33809	4.33809	0.044105788
HMMR	0.0145254	4.32152	4.32152	0.044101184
ABLIM2	0.0144973	2.88569	2.88569	0.044039161
WFDC3	0.0144891	3.3271	3.3271	0.044029785
ZNF736	0.0144849	0.643167	-1.55481	0.04402479
ARFGAP3	0.0144694	1.57307	1.57307	0.044000643
YPEL1	0.0144742	4.1459	4.1459	0.044000643
NIM1	0.0144744	0.464298	-2.15379	0.044000643
CCNB1	0.0144632	2.11126	2.11126	0.043991108
TRABD2A	0.0144636	2.51634	2.51634	0.043991108
CLUAP1	0.0144573	1.55948	1.55948	0.043987485
OSCP1	0.0144463	1.96592	1.96592	0.043963305
LINC00102	0.0144468	2.54703	2.54703	0.043963305
CELA3B	0.0144133	10.0087	10.0087	0.043890715
INPP1	0.0144153	1.54614	1.54614	0.043890715
RPL13AP3	0.0143848	1.85028	1.85028	0.043813343
ANKRD24	0.0143751	3.08917	3.08917	0.043792153
PRKAR1A	0.0143753	4.29597	4.29597	0.043792153
TTLL4	0.0143687	2.03118	2.03118	0.043787539
ENGASE	0.0143626	1.77284	1.77284	0.043777916
MRPS5	0.0143494	1.82029	1.82029	0.043759698
SMC3	0.014288	1.61912	1.61912	0.043595614
ASB13	0.0142817	1.60904	1.60904	0.043584724
TUB	0.0142649	0.57231	-1.74731	0.043548279
BC043173	0.0142318	4.69691	4.69691	0.043454934
FBLN2	0.0142285	0.541913	-1.84532	0.043452562
AK056486	0.0142241	3.12916	3.12916	0.04344683
BCO2	0.014215	0.573049	-1.74505	0.043426737
PENK	0.0142086	0.407498	-2.454	0.043414887
NEXN	0.0142026	1.82261	1.82261	0.043404255
SPRYD3	0.0141796	1.81262	1.81262	0.043359385
NMRK2	0.0141832	0.242066	-4.1311	0.043359385
COLQ	0.0141854	0.392586	-2.54721	0.043359385
LRP10	0.0141463	1.99597	1.99597	0.043278279
CTU2	0.0141423	1.78582	1.78582	0.043273729
PFAS	0.0141336	1.54898	1.54898	0.043269178
PTTG1	0.0141383	6.91565	6.91565	0.043269178
SIX5	0.0141224	1.93217	1.93217	0.043243572
RASEF	0.0141121	1.82814	1.82814	0.043219718
DHX58	0.0141009	1.66314	1.66314	0.043193098
IRX3	0.0140852	2.20653	2.20653	0.043160361
PGM5P2	0.0140521	2.26477	2.26477	0.043083148
ABTB1	0.0140532	2.09588	2.09588	0.043083148
ZNF438	0.0140565	2.13811	2.13811	0.043083148
FBXO17	0.0140575	1.62942	1.62942	0.043083148
AX747766	0.0140387	2.25921	2.25921	0.04305618
GAR1	0.0140312	1.67983	1.67983	0.043040843
YDJC	0.014015	2.55633	2.55633	0.042998809
PIGW	0.013999	2.03607	2.03607	0.042957373
ZNF217	0.0139917	2.07918	2.07918	0.042942624
C20orf196	0.0139749	2.27286	2.27286	0.042898708
POC1A	0.0139637	3.78718	3.78718	0.042885756
MAPT-AS1	0.0139657	7.04253	7.04253	0.042885756
WDR61	0.0139525	1.52467	1.52467	0.042864808
LINC00665	0.0139539	1.63017	1.63017	0.042864808
MAPK3	0.0139315	1.52417	1.52417	0.042811271
CORO1C	0.0139266	1.71091	1.71091	0.042803851
P2RX5-TAX1BP3	0.0139202	1.54212	1.54212	0.042797659
AP3B2	0.0139221	11.7693	11.7693	0.042797659
MRPS6	0.013904	1.7285	1.7285	0.042757283
LOC100288778	0.013836	1.93719	1.93719	0.042585297
TWIST2	0.0138407	3.32116	3.32116	0.042585297
SLC38A6	0.0138434	2.1147	2.1147	0.042585297
SURF6	0.0138456	1.8432	1.8432	0.042585297
NOP14	0.0137539	2.76968	2.76968	0.042363783
DAPK1	0.0137509	2.2602	2.2602	0.04236212
C16orf85	0.0137229	9.30381	9.30381	0.042283425
TRIM7	0.0137229	0.551943	-1.81178	0.042283425
TTLL12	0.0136858	3.00598	3.00598	0.042199313
CHST11	0.0136351	2.56465	2.56465	0.042058044
PTH1R	0.0136172	2.08182	2.08182	0.042010355
SGSM2	0.0136045	1.55565	1.55565	0.041978695
TMEM233	0.0135838	2.77678	2.77678	0.04193633
ENSG00000198712	0.0135859	1.52231	1.52231	0.04193633
LOC100270746	0.0135738	3.75004	3.75004	0.041914006
TNFRSF25	0.0135709	1.59493	1.59493	0.041912566
AK023040	0.0135576	2.85046	2.85046	0.041879001
PRMT2	0.0135318	1.72772	1.72772	0.041806804
VSTM4	0.0135103	1.72192	1.72192	0.041762702
C1RL	0.0135138	2.65442	2.65442	0.041762702
BRIX1	0.0135151	1.7528	1.7528	0.041762702
SCARNA4	0.0135065	7.78647	7.78647	0.041758606
AGER	0.0134786	1.758	1.758	0.041694803
AX747114	0.0134696	2.59592	2.59592	0.041674449
BC048420	0.0134481	3.03541	3.03541	0.041623142
ANGPTL1	0.0134485	0.567845	-1.76104	0.041623142
FRG1B	0.0134506	1.70837	1.70837	0.041623142
ELTD1	0.0134372	1.54016	1.54016	0.041604103
AK021570	0.0134328	3.53015	3.53015	0.041597959
RHOG	0.0134232	2.38619	2.38619	0.041575706
MGAT2	0.0134206	1.87397	1.87397	0.041575131
METTL12	0.0134164	2.87231	2.87231	0.041569598
WDR36	0.0134136	1.61679	1.61679	0.041568401
CAPN10	0.013403	1.59226	1.59226	0.041543028
SETD1A	0.0133947	1.66156	1.66156	0.041524776
UAP1L1	0.0133885	1.56521	1.56521	0.041513028
bpl 41-16	0.013361	0.2724	-3.67107	0.041442684
AK056973	0.0133559	2.00695	2.00695	0.04143774
BX648926	0.0133514	2.52331	2.52331	0.041435296
AL389983	0.0133449	2.95985	2.95985	0.041427866
LOC729987	0.0133466	3.11525	3.11525	0.041427866
AK021551	0.013288	1.98394	1.98394	0.041286594
RIOK1	0.0132891	2.34774	2.34774	0.041286594
CKS2	0.0132824	2.40294	2.40294	0.041280673
CFHR1	0.013276	6.92002	6.92002	0.04126823
NAT10	0.0132586	2.21896	2.21896	0.041221583
RSBN1	0.0132336	1.64369	1.64369	0.041166153
ZBTB38	0.0132201	0.649498	-1.53965	0.041139021
SRPRB	0.0132005	2.30104	2.30104	0.041101637
NAP1L2	0.013204	0.503258	-1.98705	0.041101637
AX748204	0.0132044	2.92911	2.92911	0.041101637
IPO11	0.0132057	0.641533	-1.55877	0.041101637
IL18RAP	0.0131929	2.77669	2.77669	0.041094308
IDNK	0.0131588	2.30166	2.30166	0.041014967
TINF2	0.0131489	1.99556	1.99556	0.040998951
FAM153B	0.0131386	3.24256	3.24256	0.040980803
FAM186B	0.0131407	0.547441	-1.82668	0.040980803
RHBDD2	0.0130847	2.02588	2.02588	0.040820945
SECTM1	0.0130743	2.68547	2.68547	0.040795891
AK123141	0.0130703	1.68902	1.68902	0.0407908
LINC00663	0.0130531	1.75915	1.75915	0.040756679
KRTCAP3	0.013057	1.76487	1.76487	0.040756679
LOC151475	0.0130474	2.25867	2.25867	0.040749183
ABCC6P2	0.0130308	0.322012	-3.10547	0.040719181
SLCO2B1	0.0130169	2.23516	2.23516	0.040683128
RAB13	0.0129982	2.06287	2.06287	0.040661198
HM13	0.0130028	2.44178	2.44178	0.040661198
CYB5D2	0.0129865	1.87548	1.87548	0.040632361
POLR2H	0.0129705	1.8148	1.8148	0.040589675
RAB26	0.0129547	0.336692	-2.97007	0.040560432
AACS	0.0129558	1.68656	1.68656	0.040560432
BC128546	0.0129588	1.78615	1.78615	0.040560432
PPP4C	0.0129262	1.75951	1.75951	0.040495196
KIAA1377	0.0129128	1.61687	1.61687	0.040460577
VSIG10L	0.0129004	3.22411	3.22411	0.040429079
SNORD104	0.0128916	4.38053	4.38053	0.040408854
ZNF204P	0.0128873	0.339689	-2.94387	0.04040273
XRN2	0.0128458	1.59331	1.59331	0.040287292
DHRS4L2	0.012833	1.79342	1.79342	0.04025448
RNPC3	0.0128282	1.73462	1.73462	0.040246754
FHAD1	0.0128154	2.39069	2.39069	0.040221139
C6orf99	0.0128177	8.48437	8.48437	0.040221139
ISG15	0.012812	1.81761	1.81761	0.04021791
B3GALNT2	0.0128072	0.644344	-1.55197	0.040214567
TTC26	0.0127611	1.62364	1.62364	0.040087359
AGAP3	0.0127403	1.70847	1.70847	0.040029321
IL17RA	0.0127261	3.21116	3.21116	0.039992001
CMTM1	0.0127158	2.50229	2.50229	0.039966927
DKFZp564E1082	0.0127108	1.602	1.602	0.039958504
UNC93B1	0.0126828	1.80719	1.80719	0.039899248
MI0000437	0.0126837	0.360741	-2.77207	0.039899248
ZNF44	0.012685	1.66253	1.66253	0.039899248
WNT2B	0.0126719	0.503235	-1.98714	0.039879896
NANS	0.0126626	3.24297	3.24297	0.0398598
BC048132	0.0126571	2.99555	2.99555	0.039855169
ATCAY	0.0126437	2.16734	2.16734	0.039820256
KBTBD3	0.0126399	0.585207	-1.7088	0.039815569
SNORA8	0.0126081	2.13619	2.13619	0.039734346
ECM1	0.0125971	1.57799	1.57799	0.039709804
PSMC4	0.0125866	1.58106	1.58106	0.039691236
S1PR5	0.0125708	1.76463	1.76463	0.039667302
ZNF710	0.0125721	1.81954	1.81954	0.039667302
NDNF	0.0125599	0.627903	-1.5926	0.039643335
ORAI1	0.0125488	0.609352	-1.64109	0.039615561
CHMP1B	0.0125097	4.33514	4.33514	0.039521105
IDI1	0.0125059	0.510305	-1.95961	0.039516349
SLC43A2	0.0124623	1.85967	1.85967	0.03940027
RAP2B	0.012447	1.60737	1.60737	0.039359124
LOC100128573	0.0124073	6.17414	6.17414	0.039248
EEF1A1	0.0124047	3.91238	3.91238	0.039246985
MAPT	0.0123638	1.75816	1.75816	0.03912477
CDV3	0.0123571	1.57636	1.57636	0.039110755
FAM65C	0.0123442	1.80127	1.80127	0.039077108
FKBP4	0.0123346	2.34509	2.34509	0.039056747
USP53	0.0123159	1.85774	1.85774	0.03904335
COL11A2	0.0123209	0.451261	-2.21601	0.03904335
ULK1	0.0123213	1.61459	1.61459	0.03904335
FNDC5	0.0123097	0.438006	-2.28307	0.039039658
BC013821	0.0123051	2.41019	2.41019	0.039035113
AGPAT4-IT1	0.012306	2.21802	2.21802	0.039035113
LOC730183	0.0122962	1.84303	1.84303	0.039025592
ZDHHC16	0.0122904	1.61366	1.61366	0.039014374
AK021876	0.0122858	1.70702	1.70702	0.039006962
NEURL2	0.0122689	2.30944	2.30944	0.038967674
DLEU2	0.0122383	1.71493	1.71493	0.038884827
C19orf73	0.0122117	2.66533	2.66533	0.038827204
HEXIM2	0.0122134	3.88122	3.88122	0.038827204
BIN1	0.012202	1.62598	1.62598	0.038805289
SNORD38A	0.0121849	2.99157	2.99157	0.038758065
DYX1C1	0.0121775	2.77626	2.77626	0.038741683
LOC643770	0.0121705	0.320513	-3.12	0.038733567
TOMM40	0.0121622	1.89758	1.89758	0.038714463
AK095546	0.0121564	2.43156	2.43156	0.038703155
AY070437	0.0121487	4.84553	4.84553	0.038692947
DKFZp779M0652	0.0121456	4.35429	4.35429	0.038690229
UBE2G1	0.0121064	0.663542	-1.50706	0.038599332
HIST2H2AA4	0.0121081	4.05438	4.05438	0.038599332
TUBA3FP	0.0121001	2.09897	2.09897	0.038588115
LOC148709	0.0120837	0.317958	-3.14507	0.038547418
ATAT1	0.0120841	1.74806	1.74806	0.038547418
SLC19A2	0.0120851	0.235955	-4.23809	0.038547418
BC040637	0.0120613	4.11491	4.11491	0.038505773
RTN4RL2	0.0120631	2.34353	2.34353	0.038505773
PDCD6	0.0120549	1.82023	1.82023	0.038493869
ZNF85	0.012048	1.93889	1.93889	0.038482803
AX747586	0.0120377	1.83385	1.83385	0.03846034
LOC654841	0.0120198	2.27781	2.27781	0.038410276
VPS13A	0.0120151	0.662735	-1.5089	0.038402383
GRM2	0.0119957	2.60958	2.60958	0.038354614
LCN10	0.0119918	4.03472	4.03472	0.038349264
PSMG2	0.0119698	1.7017	1.7017	0.038306006
ZW10	0.0119716	1.51996	1.51996	0.038306006
AK091028	0.011964	2.29917	2.29917	0.038295919
RPA2	0.0119521	1.73329	1.73329	0.038267502
CYTH4	0.0119383	2.76985	2.76985	0.038242088
COLGALT1	0.0119259	2.04417	2.04417	0.038209474
UBE2E1	0.0119213	1.60429	1.60429	0.038208954
ALKBH3	0.0119084	1.51949	1.51949	0.038184971
FAM229A	0.0119116	1.86517	1.86517	0.038184971
ARHGAP18	0.0118959	0.535203	-1.86845	0.03815595
HDAC9	0.011887	0.46008	-2.17354	0.038150275
LCN12	0.011889	4.32966	4.32966	0.038150275
SGOL2	0.0118897	2.50522	2.50522	0.038150275
TYMP	0.0118655	2.00826	2.00826	0.038093918
PRSS45	0.0118386	0.358115	-2.7924	0.038021733
UBAC1	0.0118027	1.54125	1.54125	0.037913504
SKP1P2	0.0117706	2.32225	2.32225	0.037820657
AK098727	0.0117425	4.8355	4.8355	0.037758875
FAM89A	0.0117337	1.6769	1.6769	0.037748188
EXTL2	0.0117066	0.579125	-1.72674	0.037671903
HBEGF	0.0117078	0.266858	-3.74731	0.037671903
LHPP	0.011699	1.98979	1.98979	0.03765766
DHRS4	0.0116875	1.85271	1.85271	0.037627676
PDE7B	0.0116804	0.635391	-1.57383	0.037626017
GPR1AS	0.0116814	2.60641	2.60641	0.037626017
BC045656	0.0116843	2.35337	2.35337	0.037626017
NT5C2	0.0116693	0.639966	-1.56258	0.03761127
AJ606328	0.0116655	2.1491	2.1491	0.037606061
RABL2B	0.0116629	1.9083	1.9083	0.037604718
7SK_87	0.011652	2.04721	2.04721	0.037576609
TSACC	0.0116481	3.68548	3.68548	0.037571068
FAM86HP	0.0116445	4.23186	4.23186	0.037566492
VAT1	0.0116194	1.59736	1.59736	0.037502148
SEPT9	0.0116202	1.74157	1.74157	0.037502148
MAPK6	0.0116059	0.652032	-1.53367	0.037470042
ITIH4	0.0116032	2.772	2.772	0.037468349
HK1	0.0115935	2.41137	2.41137	0.037456886
EIF4A3	0.0115953	1.53742	1.53742	0.037456886
BC043554	0.0115767	8.06823	8.06823	0.037410837
STXBP2	0.0115681	2.62119	2.62119	0.037397081
ZFYVE27	0.0115631	1.64357	1.64357	0.037394957
AK055856	0.0115115	0.567228	-1.76296	0.037256069
LZTS1	0.0115037	2.16791	2.16791	0.037237823
BET1L	0.0115014	1.62597	1.62597	0.037237377
PTK2B	0.0114925	2.44204	2.44204	0.037230332
CNST	0.011494	0.644675	-1.55117	0.037230332
DQ591995	0.0114949	0.655277	-1.52607	0.037230332
CNTLN	0.0114707	1.64176	1.64176	0.037181675
NOP58	0.0114715	1.92695	1.92695	0.037181675
ATOX1	0.0114525	2.08963	2.08963	0.037134909
DERL2	0.0114459	1.82883	1.82883	0.037120498
IL12RB1	0.0114368	1.9011	1.9011	0.037097972
DQ592954	0.011431	1.77098	1.77098	0.037093132
FLJ46361	0.0114247	2.51049	2.51049	0.037079676
JPX	0.0114157	1.83024	1.83024	0.037059073
BC047074	0.0114162	1.78372	1.78372	0.037059073
MAPK8IP1	0.0114109	1.82398	1.82398	0.037058761
BC062762	0.0114025	1.56392	1.56392	0.03704253
URB1	0.0113993	1.83256	1.83256	0.037039122
BC039523	0.0113828	2.26623	2.26623	0.036992489
LRP4	0.0113803	1.9169	1.9169	0.036991345
NDUFS1	0.0113746	0.661082	-1.51267	0.036984349
ACTB	0.011376	0.62739	-1.59391	0.036984349
PTPRN2	0.0113667	0.623246	-1.6045	0.036968072
SERPINB8	0.0113641	2.86114	2.86114	0.036966597
LOC100507472	0.0113616	3.21164	3.21164	0.036965447
ASH1L-AS1	0.0113575	1.8655	1.8655	0.036959091
GSDMA	0.0113515	3.2684	3.2684	0.036946547
SHQ1	0.0113438	1.96858	1.96858	0.036928465
C10orf2	0.0113225	2.06432	2.06432	0.036873066
TPM3	0.0113119	0.541292	-1.84743	0.036852484
ARMCX5-GPRASP2	0.011309	0.500482	-1.99807	0.036850007
NUP50	0.0112918	1.55021	1.55021	0.036800925
C19orf24	0.0112789	2.72709	2.72709	0.036772801
ERN1	0.0112732	0.593797	-1.68408	0.03676814
GRAP	0.0112541	1.77299	1.77299	0.036726711
B9D2	0.0112508	2.57394	2.57394	0.036722901
S100A13	0.0112452	7.85216	7.85216	0.036711581
CHST1	0.0112272	10.4232	10.4232	0.03666042
ZFPL1	0.0112274	1.6143	1.6143	0.03666042
POLR2E	0.0112122	2.48255	2.48255	0.036624677
MYO19	0.0112034	1.93703	1.93703	0.036616768
LOC387723	0.0111949	1.70326	1.70326	0.036595933
LOC100128398	0.0111824	1.88558	1.88558	0.036568954
ACER3	0.0111563	1.74852	1.74852	0.036497462
ALG12	0.011149	1.58447	1.58447	0.036487444
RUVBL1	0.0111431	1.93474	1.93474	0.036475067
G3BP2	0.0111392	0.62273	-1.60583	0.036469233
CHKB-CPT1B	0.0111309	2.57646	2.57646	0.036448988
PALM2	0.0111061	2.9888	2.9888	0.036393124
ZNF124	0.0111075	1.70489	1.70489	0.036393124
TBL2	0.0110722	2.02668	2.02668	0.036305094
DNAH8	0.0110693	1.93994	1.93994	0.036302498
MGC72080	0.0110588	2.01243	2.01243	0.036278251
FAM35DP	0.0110598	4.43478	4.43478	0.036278251
TRIM62	0.0110461	5.95672	5.95672	0.03624712
AL833346	0.0110053	1.90633	1.90633	0.036133893
SEC24D	0.0110024	1.51279	1.51279	0.036131261
SLC11A1	0.0109959	2.04948	2.04948	0.036122058
LTV1	0.0109975	1.62628	1.62628	0.036122058
HMGN2P46	0.0109892	1.70424	1.70424	0.03610857
BC068088	0.0109824	1.98824	1.98824	0.03610593
BRMS1	0.010985	3.13085	3.13085	0.03610593
TEX21P	0.0109863	2.21161	2.21161	0.03610593
PA2G4	0.0109705	2.54702	2.54702	0.036078932
PHLDB2	0.0109579	2.20342	2.20342	0.036046991
MAPK10	0.0109483	0.365661	-2.73478	0.03603644
LOC113230	0.01095	2.1832	2.1832	0.03603644
TMA16	0.0109518	1.79323	1.79323	0.03603644
CLEC18A	0.0109526	4.2177	4.2177	0.03603644
ZNF354A	0.0109154	1.78075	1.78075	0.035960609
CR627135	0.0109187	1.98593	1.98593	0.035960609
HOXA-AS4	0.0109206	2.90045	2.90045	0.035960609
Metazoa_SRP_2	0.0109212	2.61453	2.61453	0.035960609
TSSC4	0.0109027	1.77549	1.77549	0.035934047
ZFAND5	0.0109005	0.427486	-2.33926	0.035933674
SOCS2-AS1	0.0108868	2.71424	2.71424	0.035895383
CCDC125	0.0108666	1.62504	1.62504	0.035842505
MAGIX	0.0108642	3.09261	3.09261	0.035841454
DKC1	0.010848	1.94955	1.94955	0.035794866
AK128777	0.0108312	2.57607	2.57607	0.035752552
ARHGAP20	0.0108331	8.54671	8.54671	0.035752552
AK096834	0.0108285	1.84616	1.84616	0.035751073
SPIRE2	0.0108187	2.22576	2.22576	0.035727218
GIMAP4	0.0108187	1.63058	1.63058	0.035727218
LOC285484	0.0108192	3.42124	3.42124	0.035727218
CLEC2L	0.0108022	0.157702	-6.34106	0.035692274
IGSF1	0.0108024	0.170747	-5.85661	0.035692274
BC014138	0.010793	1.78782	1.78782	0.035681753
P4HB	0.0107881	2.50482	2.50482	0.035672402
BZW1	0.0107881	2.05363	2.05363	0.035672402
FAM227B	0.0107742	0.664914	-1.50395	0.035644096
GPSM3	0.0107681	2.34332	2.34332	0.035639263
LY96	0.0107698	2.38593	2.38593	0.035639263
BC046187	0.0107511	4.88425	4.88425	0.035591391
IST1	0.0107512	2.04624	2.04624	0.035591391
NADK	0.0107401	1.64965	1.64965	0.035575161
EIF2AK4	0.0107078	1.58036	1.58036	0.035474995
AL157440	0.0106918	2.26373	2.26373	0.035428803
SERINC2	0.0106781	4.87531	4.87531	0.035396181
AK075019	0.0106799	2.44122	2.44122	0.035396181
LOC390660	0.0106682	0.254784	-3.9249	0.035372345
SDCBP2	0.0106643	4.79383	4.79383	0.035371708
PKNOX1	0.0106573	1.53593	1.53593	0.0353553
KLHL35	0.0106367	3.54364	3.54364	0.035300561
RILPL2	0.0106287	1.82731	1.82731	0.03528081
YIF1A	0.0106213	1.72328	1.72328	0.0352657
KRT7	0.0106221	4.4214	4.4214	0.0352657
ARHGAP30	0.0106153	2.28987	2.28987	0.035256718
LINC00221	0.0105868	2.22919	2.22919	0.035168843
ZNF213	0.0105564	2.05376	2.05376	0.03508139
FASTKD1	0.0105418	0.599307	-1.66859	0.035046397
TECPR2	0.0105251	1.5759	1.5759	0.035010712
DNAJC2	0.0105173	2.69554	2.69554	0.034991967
MI0000651	0.0105102	0.253495	-3.94485	0.034975102
GIMAP7	0.0105045	1.56807	1.56807	0.034967883
AKR1D1	0.0105058	5.11524	5.11524	0.034967883
TLE1	0.010506	0.397591	-2.51515	0.034967883
MMP11	0.0104935	1.51294	1.51294	0.034946541
LOC338963	0.0104893	2.29938	2.29938	0.034939311
MZF1	0.0104706	1.98493	1.98493	0.034897272
TC2N	0.0104481	0.618002	-1.61812	0.034855357
SHKBP1	0.0104502	2.82217	2.82217	0.034855357
C6orf47	0.0104552	1.9806	1.9806	0.034855357
C15orf61	0.0104377	0.3392	-2.94811	0.034834812
TTC12	0.0104148	1.69212	1.69212	0.034785351
XRCC2	0.0103768	1.77849	1.77849	0.03468534
AMIGO3	0.010369	0.519512	-1.92488	0.034665997
ZDHHC1	0.0103336	2.01759	2.01759	0.034554354
LOC100508120	0.0103253	1.59946	1.59946	0.034533306
SASH3	0.0103211	2.42	2.42	0.034525964
PTPN12	0.0103023	1.65143	1.65143	0.034483162
CRTAP	0.0103043	1.97581	1.97581	0.034483162
LOC100288911	0.0102879	0.583371	-1.71417	0.034455061
GOLGA2P5	0.0102831	1.9172	1.9172	0.034445685
LOC646719	0.0102729	1.61325	1.61325	0.034418212
ZNF212	0.0102669	1.66295	1.66295	0.034404803
SREK1	0.0102453	2.26334	2.26334	0.03434346
SETD5-AS1	0.0102464	1.55527	1.55527	0.03434346
EEF1E1	0.0102085	1.59859	1.59859	0.034255764
CDKN2C	0.0101932	0.495147	-2.0196	0.034211089
GMDS	0.0101863	2.0442	2.0442	0.034194595
Metazoa_SRP_84	0.010183	2.48086	2.48086	0.034190182
PSMB7	0.0101601	1.52526	1.52526	0.034142271
SCIMP	0.0101608	1.92368	1.92368	0.034142271
FAM127A	0.0101508	1.61969	1.61969	0.034125682
INHA	0.0101519	2.43896	2.43896	0.034125682
AHI1	0.0101161	1.73307	1.73307	0.034025265
DDX60L	0.0101131	1.54879	1.54879	0.03402182
WDR25	0.0100787	2.07574	2.07574	0.033914401
SNAI3	0.0100622	0.150858	-6.62873	0.033870435
DAXX	0.0100499	1.95105	1.95105	0.033835646
C21orf58	0.0100425	1.74253	1.74253	0.033826988
TMED10P1	0.0100315	1.68171	1.68171	0.033803836
KCNJ15	0.0100323	2.98633	2.98633	0.033803836
hCG_2023280	0.0100326	2.26382	2.26382	0.033803836
NOMO1	0.0100244	3.40003	3.40003	0.033796044
CRYBB3	0.0100203	7.24394	7.24394	0.033790859
GDF1	0.0100209	0.613024	-1.63126	0.033790859
FLJ10038	0.0100111	1.61972	1.61972	0.033777655
PSMG1	0.00999823	2.0836	2.0836	0.033740842
AK311445	0.00998804	5.57509	5.57509	0.033713061
BC047513	0.00998162	1.76629	1.76629	0.033697996
PANX2	0.00997538	3.46145	3.46145	0.033688936
RPL17	0.00997698	1.59147	1.59147	0.033688936
LEPREL4	0.00997028	1.92547	1.92547	0.03367952
SLC25A25	0.00995831	0.3744	-2.67094	0.033649131
DKFZp586B1922	0.00995933	1.59478	1.59478	0.033649131
MAB21L3	0.00993903	2.5028	2.5028	0.033593726
SND1-IT1	0.00993686	3.74384	3.74384	0.033592985
TBC1D15	0.00992471	1.79664	1.79664	0.033558498
PDE7A	0.0099141	0.513986	-1.94558	0.033529206
MPP4	0.00990588	2.78842	2.78842	0.033507987
VAMP8	0.00989442	2.98808	2.98808	0.033482375
ZNF259	0.00988634	2.52959	2.52959	0.033461608
BC136808	0.00988099	2.70387	2.70387	0.033450074
Metazoa_SRP_83	0.00985053	2.76162	2.76162	0.033373072
DKFZp434L187	0.00985243	2.11208	2.11208	0.033373072
AK023566	0.00983991	0.51558	-1.93956	0.03334805
PIF1	0.00984117	2.73147	2.73147	0.03334805
WAS	0.00983104	2.30176	2.30176	0.033326839
TVP23C	0.00982515	1.8299	1.8299	0.033313429
FADS6	0.00981971	2.68213	2.68213	0.033301541
BOP1	0.0098163	3.32789	3.32789	0.033296534
NR1H3	0.00980824	1.85077	1.85077	0.033282306
AF401214	0.00979895	2.29284	2.29284	0.033262867
VSNL1	0.00979498	0.352069	-2.84035	0.03325697
FAM115C	0.00975991	2.4321	2.4321	0.033150968
C16orf3	0.00975077	5.64485	5.64485	0.033132993
RPL5	0.00973249	1.55721	1.55721	0.033077405
DOHH	0.00972478	1.5917	1.5917	0.033059561
C2CD5	0.00972532	1.60599	1.60599	0.033059561
NLN	0.00969911	1.57011	1.57011	0.032996518
SLFNL1-AS1	0.0096971	1.9088	1.9088	0.032996198
BC033837	0.00967493	2.12384	2.12384	0.032945621
SRGAP1	0.00967645	2.33905	2.33905	0.032945621
ADAP2	0.00967744	3.21501	3.21501	0.032945621
IVNS1ABP	0.00967841	1.76357	1.76357	0.032945621
NHEJ1	0.00965473	2.30539	2.30539	0.03289102
SNORD59B	0.00964724	0.170422	-5.86778	0.032889384
CLTCL1	0.00965192	3.48725	3.48725	0.032889384
IPO11-LRRC70	0.00965234	1.70029	1.70029	0.032889384
ZNF558	0.00963767	1.55001	1.55001	0.032865409
LAX1	0.0096303	2.76987	2.76987	0.032846781
MIER1	0.00962565	1.63132	1.63132	0.032837424
SIRT7	0.00962218	2.29025	2.29025	0.032832091
PPAN	0.00962017	2.80561	2.80561	0.032831738
EEF1A2	0.00961518	1.52727	1.52727	0.032821212
AK057681	0.00960895	2.00374	2.00374	0.032812954
LRP2BP	0.00957838	2.18064	2.18064	0.03272154
TXNDC17	0.00956264	2.26917	2.26917	0.032687222
EIF2S3	0.00955879	1.65305	1.65305	0.032683694
BYSL	0.00955971	3.41343	3.41343	0.032683694
[truncated: 4,258 more rows]
