# Supplementary material for: RNA-sequencing reveals altered skeletal muscle contraction, E3 ligases, autophagy, apoptosis, and chaperone expression in patients with critical illness myopathy
Source: Skelet Muscle. 2019 Apr 16;9:9. doi: 10.1186/s13395-019-0194-1 (PMC6466682; doi:10.1186/s13395-019-0194-1)
Supplement: Supplementary file 3 — 182genes_withFDR. (TXT 8 kb) [file 13395_2019_194_MOESM3_ESM.txt]

gene	p-value(Left Leg vs. Right Leg)	MeanRatio(Left Leg vs. Right Leg)	fold change	FDR
PRDM7	1.16E-05	0.29697	-3.36734	0.192173356
AK310239	0.00028464	0.208695	-4.79169	0.638607737
BC028022	0.000292541	0.356346	-2.80626	0.638607737
SAYSD1	0.000327256	0.64755	-1.54428	0.638607737
LOC100128593	0.000542405	0.549429	-1.82007	0.829193817
GIMAP1-GIMAP5	0.000857703	0.317442	-3.15019	0.829193817
DNAH8	0.000930195	0.542399	-1.84366	0.829193817
ABO	0.00107111	0.410087	-2.43851	0.829193817
TRNA_Ala	0.00208266	0.305484	-3.27349	0.829193817
BC065763	0.0023532	0.528411	-1.89247	0.829193817
BC035179	0.00235338	0.607165	-1.647	0.829193817
C10orf18	0.00244542	0.194315	-5.14628	0.829193817
AX747547	0.00261777	0.629297	-1.58907	0.829193817
FKBP1B	0.00277502	0.413119	-2.42061	0.829193817
AX747406	0.00282117	2.26438	2.26438	0.829193817
SNORD116-12	0.00351893	2.39794	2.39794	0.829193817
AK098481	0.00470168	0.525808	-1.90184	0.829193817
BC062763	0.00470783	0.110533	-9.04706	0.829193817
FAM86B2	0.00580629	0.415432	-2.40713	0.829193817
PRELID2	0.00581978	0.434152	-2.30334	0.829193817
DL491527	0.00644618	0.251296	-3.97937	0.829193817
ADORA1	0.00667253	1.74396	1.74396	0.829193817
LOC100134259	0.00805015	0.653238	-1.53084	0.829193817
LZTS1	0.00807573	1.69696	1.69696	0.829193817
NBEAP1	0.00813395	0.163506	-6.11597	0.829193817
BC037357	0.00814246	0.506748	-1.97337	0.829193817
DSCC1	0.00937467	0.610728	-1.63739	0.829193817
CIRBP-AS1	0.00945002	0.516321	-1.93678	0.829193817
CHN2	0.0105657	1.52234	1.52234	0.829193817
PCSK4	0.0106345	0.602043	-1.66101	0.829193817
KCND3	0.0108637	1.66199	1.66199	0.829193817
TPI1P2	0.0113335	0.391849	-2.552	0.829193817
TRA	0.0117369	5.08912	5.08912	0.829193817
BAIAP2L2	0.0117858	0.3978	-2.51383	0.829193817
ZC2HC1A	0.0121163	1.67591	1.67591	0.829193817
GPR132	0.0124332	1.5612	1.5612	0.829193817
SHISA3	0.0126286	2.43086	2.43086	0.829193817
WBP11P1	0.0127156	1.59539	1.59539	0.829193817
SCLY	0.0127305	3.07297	3.07297	0.829193817
PSD	0.0133012	2.22412	2.22412	0.829193817
MLF1IP	0.0133685	0.519039	-1.92664	0.829193817
SPIC	0.013568	3.00057	3.00057	0.829193817
PSMA5	0.0136797	0.357401	-2.79798	0.829193817
7SK	0.0138115	0.492602	-2.03004	0.829193817
AX746867	0.0141697	0.508234	-1.9676	0.829193817
SNORD102	0.0142007	8.27605	8.27605	0.829193817
C8orf44-SGK3	0.014533	3.86775	3.86775	0.829193817
TNFSF13B	0.0146209	1.60388	1.60388	0.829193817
SPC25	0.014751	0.218806	-4.57026	0.829193817
TMEM216	0.0153112	0.637981	-1.56744	0.829193817
NME5	0.0154586	0.553748	-1.80587	0.829193817
VSTM1	0.0156146	5.71056	5.71056	0.829193817
SNORA62	0.0157733	2.01033	2.01033	0.829193817
ZDHHC15	0.0163469	1.90979	1.90979	0.829193817
AZGP1	0.0163719	1.6238	1.6238	0.829193817
GIMAP5	0.0164779	1.79109	1.79109	0.829193817
ST6GALNAC3	0.0165425	0.658977	-1.5175	0.829193817
ZNF781	0.016639	0.579032	-1.72702	0.829193817
TMEM119	0.0170957	1.59908	1.59908	0.829193817
SLCO1A2	0.0175735	1.89377	1.89377	0.829193817
AK055910	0.0175815	0.530325	-1.88564	0.829193817
NBLA00301	0.0176462	0.295795	-3.38072	0.829193817
PROSER2	0.0178113	2.38172	2.38172	0.829193817
TTC30B	0.0178615	1.70422	1.70422	0.829193817
PDCD4-AS1	0.0179805	2.008	2.008	0.829193817
HCP5	0.017991	0.531062	-1.88302	0.829193817
AX748385	0.018288	0.462829	-2.16063	0.829193817
TMC8	0.0189496	1.50844	1.50844	0.829193817
LINC00173	0.0193194	0.469561	-2.12965	0.829193817
BC017347	0.0202644	0.605882	-1.65049	0.829193817
ASB18	0.0211774	1.70421	1.70421	0.829193817
FRMD6-AS1	0.02149	1.87674	1.87674	0.829193817
OR7D2	0.0217559	1.69617	1.69617	0.829193817
DYX1C1-CCPG1	0.0222703	2.77007	2.77007	0.829193817
SNORD17	0.0223745	0.185286	-5.39706	0.829193817
BC058002	0.0223792	0.57905	-1.72697	0.829193817
PDZK1IP1	0.0228492	0.417203	-2.39691	0.829193817
L3MBTL4	0.0230953	0.582841	-1.71573	0.829193817
SCARNA2	0.0233698	0.396714	-2.52071	0.829193817
LOC51326	0.0237693	0.412311	-2.42535	0.829193817
AX748190	0.0252424	0.459585	-2.17587	0.829193817
DIRAS3	0.0253828	2.00432	2.00432	0.829193817
COX8C	0.0256124	0.0740804	-13.4988	0.829193817
DYNLL1	0.0261432	0.550515	-1.81648	0.829193817
LOC100506394	0.0263223	0.596264	-1.67711	0.829193817
AK097351	0.0269891	1.69868	1.69868	0.829193817
PRR7	0.0270069	1.53077	1.53077	0.829193817
TRNA_SeC	0.0270318	0.589749	-1.69564	0.829193817
LINC00507	0.0271051	0.335348	-2.98197	0.829193817
EAF2	0.0273355	0.619852	-1.61329	0.829193817
RECQL4	0.02742	0.577004	-1.73309	0.829193817
SNX31	0.0274849	2.21334	2.21334	0.829193817
PCDHGB2	0.0279682	0.611	-1.63666	0.829193817
PTGDR	0.0279856	0.579967	-1.72424	0.829193817
MGC2889	0.0280254	0.552482	-1.81001	0.829193817
FKSG30	0.0282796	0.550197	-1.81753	0.829193817
NKAIN2	0.0282969	1.59948	1.59948	0.829193817
KRTCAP3	0.0284842	0.54252	-1.84325	0.829193817
MAN1A2	0.0288055	0.632382	-1.58132	0.829193817
BC085014	0.028814	0.0857448	-11.6625	0.829193817
TBC1D29	0.0288917	0.454145	-2.20194	0.829193817
SLX4IP	0.0293641	0.463714	-2.1565	0.829193817
FAM43B	0.029522	0.581558	-1.71952	0.829193817
GAL3ST1	0.0295402	0.49809	-2.00767	0.829193817
UQCR11	0.0296443	0.65167	-1.53452	0.829193817
MS4A8	0.0299518	2.83732	2.83732	0.829193817
BC073780	0.0305729	0.475734	-2.10201	0.829193817
ABCB9	0.030829	0.665703	-1.50217	0.829193817
BCYRN1	0.0313377	0.578637	-1.7282	0.829193817
SMG7-AS1	0.0314145	0.616387	-1.62236	0.829193817
KCNB1	0.0321013	1.63732	1.63732	0.829193817
HCCAT5	0.0322002	2.63016	2.63016	0.829193817
AL833346	0.0323416	0.617163	-1.62032	0.829193817
AX747393	0.0323753	0.475631	-2.10247	0.829193817
LOC494141	0.032598	2.09076	2.09076	0.829193817
BC041856	0.0328236	0.329818	-3.03198	0.829193817
LINC00331	0.0329739	0.0908918	-11.0021	0.829193817
AX746635	0.0333821	2.35521	2.35521	0.829193817
SHBG	0.0334332	0.418596	-2.38894	0.829193817
FLJ31662	0.0337838	1.84225	1.84225	0.829193817
METTL21EP	0.0339822	2.37036	2.37036	0.829193817
CRHR2	0.0339881	1.92322	1.92322	0.829193817
TFAP2E	0.0340422	0.372874	-2.68187	0.829193817
HPX	0.0343284	0.584816	-1.70994	0.829193817
TNRC6C-AS1	0.0347436	2.65012	2.65012	0.829193817
AX747415	0.0355584	0.368305	-2.71514	0.829193817
NETO2	0.0361218	1.69772	1.69772	0.829193817
PCDHB12	0.0364418	0.487705	-2.05042	0.829193817
AK000451	0.0367043	0.562305	-1.77839	0.829193817
BC043554	0.0367707	0.653618	-1.52995	0.829193817
AK092150	0.0367893	0.263256	-3.79858	0.829193817
JRKL-AS1	0.0370386	2.12495	2.12495	0.829193817
U6	0.0371324	0.328693	-3.04235	0.829193817
U6	0.0371324	0.328693	-3.04235	0.829193817
KIAA0226L	0.0371741	0.64522	-1.54986	0.829193817
Nup88	0.0373203	1.98914	1.98914	0.829193817
LOC100289561	0.0373732	1.54371	1.54371	0.829193817
FAM153C	0.0376844	0.239805	-4.17006	0.829193817
KDM4A-AS1	0.0377501	0.577646	-1.73117	0.829193817
TMEM71	0.0384284	0.635909	-1.57255	0.829193817
CD3G	0.0387738	2.07329	2.07329	0.829193817
NPCEDRG	0.0390771	0.323991	-3.08651	0.829193817
DDTL	0.0396061	0.339982	-2.94133	0.829193817
CKS2	0.0398389	0.628655	-1.5907	0.829193817
FHAD1	0.0402233	0.385724	-2.59253	0.829193817
FOXF2	0.0406542	0.360994	-2.77013	0.829193817
MYH1	0.0408399	1.63797	1.63797	0.829193817
PTCH2	0.0408925	1.71871	1.71871	0.829193817
FCGR2C	0.0409717	2.1423	2.1423	0.829193817
LOC100506499	0.041518	0.608224	-1.64413	0.829193817
ANKRD45	0.0415451	0.413402	-2.41895	0.829193817
CDCA4	0.0421795	0.634954	-1.57492	0.829193817
7SK	0.0424005	0.404269	-2.4736	0.829193817
LINC00629	0.0425419	1.72063	1.72063	0.829193817
AK021876	0.0425503	1.5037	1.5037	0.829193817
contactin 1	0.0425941	7.67139	7.67139	0.829193817
LOC100128573	0.0430772	0.195188	-5.12328	0.829193817
MEF2BNB-MEF2B	0.0432472	0.375046	-2.66634	0.829193817
AF339817	0.0434419	1.68415	1.68415	0.829193817
RMRP	0.0436172	0.35866	-2.78816	0.829193817
PSD4	0.0444461	1.55176	1.55176	0.829193817
Y_RNA	0.0447969	0.32056	-3.11954	0.829193817
PTPRCAP	0.0460643	0.636243	-1.57173	0.829193817
BSN-AS2	0.0463489	0.573492	-1.7437	0.829193817
PSORS1C3	0.0464784	2.60895	2.60895	0.829193817
AK055974	0.0465174	0.515662	-1.93926	0.829193817
C1QTNF4	0.0465212	1.69735	1.69735	0.829193817
LRRC37A	0.0468492	1.70901	1.70901	0.829193817
AK092080	0.0469393	1.78877	1.78877	0.829193817
SPAM1	0.0474898	1.69934	1.69934	0.829193817
CXCL1	0.0475337	0.403877	-2.476	0.829193817
AK055386	0.0476135	1.72801	1.72801	0.829193817
AK056817	0.0481442	0.616276	-1.62265	0.829193817
PMSP	0.0484265	8.65446	8.65446	0.829193817
LOC284950	0.0485195	2.3687	2.3687	0.829193817
LOC115110	0.0490722	0.581032	-1.72108	0.829193817
DPRXP4	0.0491732	0.328177	-3.04713	0.829193817
DJ031130	0.0493997	0.650822	-1.53652	0.829193817
MFSD4	0.0494094	0.637365	-1.56896	0.829193817
C8orf59	0.0494668	0.591325	-1.69112	0.829193817
BC026354	0.0496033	0.536559	-1.86373	0.829193817
DNASE2B	0.0497346	2.04136	2.04136	0.829193817
