# Supplementary material for: RNA-sequencing reveals altered skeletal muscle contraction, E3 ligases, autophagy, apoptosis, and chaperone expression in patients with critical illness myopathy
Source: Skelet Muscle. 2019 Apr 16;9:9. doi: 10.1186/s13395-019-0194-1 (PMC6466682; doi:10.1186/s13395-019-0194-1)
Supplement: Supplementary file 4 — Of these 68 genes, 46 were regulated in the opposite direction, and 22 genes were regulated in the same direction. (XLSX 14 kb) [file 13395_2019_194_MOESM4_ESM.xlsx]

## Sheet: 68genes_overlap_182_loaded_vs_n
Gene	p-value(ICU Patients vs. Control)	MeanRatio(ICU Patients vs. Control)	FoldChange(ICU Patients vs. Control)	p-value(Left Leg vs. Right Leg)	MeanRatio(Left Leg vs. Right Leg)	FoldChange(Left Leg vs. Right Leg)	label (1 means opposite change)
DNASE2B	0.00140121	0.149402	-6.69335	0.0497346	2.04136	2.04136	1
JRKL-AS1	0.00131049	0.177233	-5.64229	0.0370386	2.12495	2.12495	1
ASB18	0.000405437	0.181564	-5.50769	0.0211774	1.70421	1.70421	1
MS4A8	0.00216755	0.217223	-4.60357	0.0299518	2.83732	2.83732	1
SHISA3	0.0153505	0.321258	-3.11276	0.0126286	2.43086	2.43086	1
METTL21EP	0.0305433	0.370775	-2.69705	0.0339822	2.37036	2.37036	1
KCND3	0.00211548	0.39916	-2.50526	0.0108637	1.66199	1.66199	1
NKAIN2	0.0163953	0.473999	-2.10971	0.0282969	1.59948	1.59948	1
MLF1IP	0.0361018	1.61896	1.61896	0.0133685	0.519039	-1.92664	1
KRTCAP3	0.013057	1.76487	1.76487	0.0284842	0.54252	-1.84325	1
PCSK4	0.0312787	1.87472	1.87472	0.0106345	0.602043	-1.66101	1
7SK_80	0.0208688	1.89386	1.89386	0.0138115	0.492602	-2.03004	1
AL833346	0.0110053	1.90633	1.90633	0.0323416	0.617163	-1.62032	1
SCARNA2	0.00700152	1.90798	1.90798	0.0233698	0.396714	-2.52071	1
DNAH8	0.0110693	1.93994	1.93994	0.000930195	0.542399	-1.84366	1
BC026354	0.0017079	2.05326	2.05326	0.0496033	0.536559	-1.86373	1
BC062763	0.0389582	2.06077	2.06077	0.00470783	0.110533	-9.04706	1
RECQL4	0.00808026	2.06143	2.06143	0.02742	0.577004	-1.73309	1
PTPRCAP	0.00750842	2.06749	2.06749	0.0460643	0.636243	-1.57173	1
BC065763	0.0165842	2.06906	2.06906	0.0023532	0.528411	-1.89247	1
MAN1A2	3.56e-05	2.09934	2.09934	0.0288055	0.632382	-1.58132	1
ABCB9	0.00156433	2.18241	2.18241	0.030829	0.665703	-1.50217	1
BC035179	0.0405532	2.1896	2.1896	0.00235338	0.607165	-1.647	1
BC017347	0.00419386	2.22286	2.22286	0.0202644	0.605882	-1.65049	1
AK056817	1.41e-05	2.35146	2.35146	0.0481442	0.616276	-1.62265	1
FHAD1	0.0128154	2.39069	2.39069	0.0402233	0.385724	-2.59253	1
AX748385	0.00857621	2.39979	2.39979	0.018288	0.462829	-2.16063	1
CKS2	0.0132824	2.40294	2.40294	0.0398389	0.628655	-1.5907	1
7SK_44	0.0200182	2.56691	2.56691	0.0424005	0.404269	-2.4736	1
BC037357	0.0164752	2.60135	2.60135	0.00814246	0.506748	-1.97337	1
BC058002	0.00459206	2.66584	2.66584	0.0223792	0.57905	-1.72697	1
LINC00173	0.0336222	2.85719	2.85719	0.0193194	0.469561	-2.12965	1
AK098481	0.00142491	3.12593	3.12593	0.00470168	0.525808	-1.90184	1
KDM4A-AS1	0.00120583	3.28766	3.28766	0.0377501	0.577646	-1.73117	1
FAM153C	0.0354882	3.30496	3.30496	0.0376844	0.239805	-4.17006	1
AX747547	3.91e-05	3.36336	3.36336	0.00261777	0.629297	-1.58907	1
NBLA00301	0.00096612	3.68716	3.68716	0.0176462	0.295795	-3.38072	1
LOC100506499	0.00172825	3.85755	3.85755	0.041518	0.608224	-1.64413	1
DDTL	0.00663391	4.04555	4.04555	0.0396061	0.339982	-2.94133	1
GAL3ST1	0.0224396	4.25927	4.25927	0.0295402	0.49809	-2.00767	1
PRDM7	0.00552052	4.29742	4.29742	1.16e-05	0.29697	-3.36734	1
CIRBP-AS1	0.0160116	4.82786	4.82786	0.00945002	0.516321	-1.93678	1
BCYRN1	0.021475	5.42784	5.42784	0.0313377	0.578637	-1.7282	1
AK055974	0.0436769	6.07152	6.07152	0.0465174	0.515662	-1.93926	1
LOC100128573	0.0124073	6.17414	6.17414	0.0430772	0.195188	-5.12328	1
BC043554	0.0115767	8.06823	8.06823	0.0367707	0.653618	-1.52995	1
FKSG30	0.000116102	0.127495	-7.84342	0.0282796	0.550197	-1.81753	0
BC085014	0.00484724	0.24949	-4.00817	0.028814	0.0857448	-11.6625	0
DSCC1	0.00358198	0.547482	-1.82654	0.00937467	0.610728	-1.63739	0
L3MBTL4	0.032212	0.636295	-1.5716	0.0230953	0.582841	-1.71573	0
CD3G	0.00729458	1.66587	1.66587	0.0387738	2.07329	2.07329	0
AK021876	0.0122858	1.70702	1.70702	0.0425503	1.5037	1.5037	0
LOC100289561	0.000138078	1.85291	1.85291	0.0373732	1.54371	1.54371	0
PDCD4-AS1	0.0496599	1.95863	1.95863	0.0179805	2.008	2.008	0
LZTS1	0.0115037	2.16791	2.16791	0.00807573	1.69696	1.69696	0
TMC8	0.00389057	2.42478	2.42478	0.0189496	1.50844	1.50844	0
C1QTNF4	0.0305319	2.53462	2.53462	0.0465212	1.69735	1.69735	0
FRMD6-AS1	0.00862774	2.59825	2.59825	0.02149	1.87674	1.87674	0
LRRC37A	0.0449527	2.87125	2.87125	0.0468492	1.70901	1.70901	0
AK055386	0.0287624	2.89396	2.89396	0.0476135	1.72801	1.72801	0
TNFSF13B	0.00426072	3.15492	3.15492	0.0146209	1.60388	1.60388	0
LINC00629	0.0045261	3.42422	3.42422	0.0425419	1.72063	1.72063	0
SCLY	0.0434503	3.92971	3.92971	0.0127305	3.07297	3.07297	0
AX746635	0.00196297	4.26037	4.26037	0.0333821	2.35521	2.35521	0
PRR7	0.0169945	5.07442	5.07442	0.0270069	1.53077	1.53077	0
MYH1	0.0397802	6.00006	6.00006	0.0408398	1.63797	1.63797	0
ADORA1	0.000673624	7.80029	7.80029	0.00667253	1.74396	1.74396	0
PSD	0.00267723	9.91174	9.91174	0.0133012	2.22412	2.22412	0
